# Supplementary material for: Repeated exposure with short-term behavioral stress resolves pre-existing stress-induced depressive-like behavior in mice
Source: Nat Commun. 2021 Nov 18;12:6682. doi: 10.1038/s41467-021-26968-4 (PMC8602389; doi:10.1038/s41467-021-26968-4)
Supplement: Supplementary file 4 — Supplementary Data 1 [file 41467_2021_26968_MOESM4_ESM.xlsx]

## Sheet: Sheet1
Supplementary Data 1. Short-term stress or low-dose glucocorticoid induces c-Fos expression differentially in various brain regions.
	Brain region		CRST	CRST +S5x1d	CRST +S15x1d	CRST +S5x8d	CRST +S15x8d	CRST +CORT(0.1)x8d	CRST +CORT(0.5)x8d	CRST +CORT(1.0)x8d
	Prelimbic cortex	PL	─	+	+++	++++	+++	++	+++	++++
	Infralimbic cortex	IL	─	─	+++	++++	+++	+++	++++	++++
	Medial orbital cortex	MO	─	─	++	++++	+	++	+++	+++
	Dorsal peduncular cortex	DP	─	++	++	+++	+	+++	+++	++++
	Anterior cingulate cortex	ACC	─	+	++	++++	++	+	+++	+++
	Dorsolateral septal nucleus	dLS	─	─	+	+++	++	++	++	++
	Intermediolateral septal nucleus	iLS	─	─	─	─	─	─	─	─
	Ventrolateral septal nucleus	vLS	─	++	+++	+++	+++	+	+	++
	Dorsomedial striatum	dmSTR	─	─	+	+++	++	+++	+++	+++
	Dorsolateral striatum	dlSTR	─	─	─	─	─	+	++	++
	Ventromedial striatum	vmSTR	─	++	+	+++	+++	+++	+++	+++
	Ventrolateral striatum	vlSTR	─	─	─	─	─	+++	+++	+++
	Claustrum	Cl	─	++	+++	++++	+++	+++	+++	+++
	Insula	INS	─	++	+++	++	+++	+	+	+
	Piriform cortex	Pir	─	+	─	+	+	+	+	+
	Primary motor cortex	M1	─	─	+	+	+	+	+	+
	Primary somatosensory cortex	S1	─	─	─	─	─	++	++	++
	Nucleus accumbens (core)	NAcc	─	+++	+++	+++	+++	++++	++++	++++
	Nucleus accumbens (medial shell)	NAc mSh	+	+++	++++	++++	++++	++++	++++	++++
	Nucleus accumbens (ventral shell)	NAc vSh	─	+	+	+	++	++	++	+++
	Septofimbrial nucleus	Sfi	─	-	─	+	─	++	+	+
	Bed nucleus of stria terminalis (dorsal)	dBNST	─	-	+	++	+	+	++	++
	Bed nucleus of stria terminalis (ventral)	vBNST	─	─	─	+	+	+	+	+
	Medial preoptic nucleus	MPO	+	+	+	─	+	+	+	+
	Mediodorsal thalamic nucleus	MD	+	─	─	+	─	+	+	++
	Anterior paraventricular thalamic nucleus	PVA	+++	+++	+++	++++	++	+++	++++	++++
	Reuniens thalamic nucleus	Re	─	─	─	─	+	+	─	+
	Hypothalamic paraventricular nucleus	PVN	+	+	+	+++	+	++	++	++
	Anterior hypothalamic area (central)	AHC	+	+	++	++	+	+	++	++
	Suprachiasmatic nucleus	Scn	+++	++++	+++	++++	++++	+++++	+++++	+++++
	Reticular nucleus (prethalamus)	Rt	─	─	─	─	─	─	─	-
	Globus pallidus	GP	─	─	─	─	─	─	─	-
	Retrosplenial granular cortex	RSG	─	+	+	+++	+	++++	++++	++++
	Dorsal Hippocampus (DG)	dDG	+	++	+	+++	+	+++	+++	+++
	Dorsal Hippocampus (CA3)	dCA3	─	─	─	─	─	─	+	─
	Dorsal Hippocampus (CA1)	dCA1	─	+	─	+++	+	++	++	++
	Medial Habenula	MHb	─	─	─	─	─	─	─	─
	Lateral Habenula	LHb	─	─	─	─	─	─	─	─
	Paraventricular thalamic nucleus	PV	++	++	++	++++	++	++++	+++	+++
	Dorsomedial hypothalamic nucleus	DMH	+	+	+	+	+	++	++	++
	Ventromedial hypothalamic nucleus	VMH	─	─	─	─	─	─	+	+
	Arcuate hypothalamic nucleus	Arc	─	+	─	─	++	─	─	─
	Zona incerta	ZI	─	─	─	+	+	+	+	++
	Lateral hypothalamus	LH	─	─	─	+	─	+	+	++
	Basolateral amygdala	BLA	─	+++	+++	+++	+++	+++	+++	++++
	Amygdala (central nuclei)	CeA	─	+	+	++	+	++	++	+++
	Basomedial amygdaloid nucleus (posterior)	BMP	─	++	++	+++	++	+++	+++	+++
	Medial amygdaloid nucleus	MeP	─	+	+	++	+	++	+++	+++
	Dorsal endopiroform claustrum	Den	─	++	++	++	++	++	+++	+++
	Ventral Hippocampus (DG)	vDG	+	+	+	+++	++	+++	+++	+++
	Ventral Hippocampus (CA1)	vCA1	─	++	+++	++++	+++	+++	++++	++++
	Superior colliculus	SC	─	─	─	++	─	++	++	+++
	Periaqueductal gray	PAG	─	─	─	+++	+	+	++	+++
	Geniculate nucleus	GV	─	─	─	─	─	─	+	─
	Ventral tegmental area	VTA	─	─	─	+	─	─	─	+
	Substantia nigra	SN	─	─	─	─	─	─	─	─
	Retromammillary nucleus	RM	─	─	─	─	─	+	+	++
