# Supplementary material for: Repeated exposure with short-term behavioral stress resolves pre-existing stress-induced depressive-like behavior in mice
Source: Nat Commun. 2021 Nov 18;12:6682. doi: 10.1038/s41467-021-26968-4 (PMC8602389; doi:10.1038/s41467-021-26968-4)
Supplement: Supplementary file 5 — Supplementary Data 2 [file 41467_2021_26968_MOESM5_ESM.xlsx]

## Sheet: Sheet1
Supplementary Data 2. A list of the 264 genes that were upregulated or downregulated ≥1.2-fold in the PL after CRST treatment.
Probe Set ID	RefSeq Transcript ID	Gene Symbol	Gene function	Fold change of CON vs. CRST	Fold change of CRST vs. CRST+RS5
ILMN_2443330	NM_013697.3	Ttr	transthyretin	2.0508	-1.7414
ILMN_3029489	NM_001033302.1	Ciart	circadian associated repressor of transcription	1.431	1.2191
ILMN_2616226	NM_016974.1	Dbp	D site albumin promoter binding protein	1.4036	1.1783
ILMN_2697220	NM_010216.1	Figf	vascular endothelial growth factor D	1.3914	-1.2719
ILMN_1248947	NM_010762.4	Mal	myelin and lymphocyte protein, T cell differentiation protein	1.3887	-1.4174
ILMN_2746783	NM_178086.2	Fa2h	fatty acid 2-hydroxylase	1.351	-1.5078
ILMN_3024681	NM_001039365.1	Mobp	myelin-associated oligodendrocytic basic protein	1.3329	-1.3956
ILMN_1225360	NM_145393.3	Ythdf2	YTH domain family 2	1.3278	-1.0297
ILMN_1259536	NM_010814.2	Mog	myelin oligodendrocyte glycoprotein	1.3246	-1.4749
ILMN_2909782	NM_025846.1	Rras2	related RAS viral (r-ras) oncogene 2	1.322	-1.2265
ILMN_2873319	NM_008866.2	Lypla1	lysophospholipase 1	1.3106	-1.0731
ILMN_2747196	NM_007656.4	Cd82	CD82 antigen	1.3071	-1.0978
ILMN_1237021	NM_010758.2	Mag	myelin-associated glycoprotein	1.3008	-1.349
ILMN_2824889	NM_153520.1	Opalin	oligodendrocytic myelin paranodal and inner loop protein	1.2952	-1.3676
ILMN_1243949	NM_152915.1	Dner	delta/notch-like EGF repeat containing	1.2879	1.0315
ILMN_2662264	NM_029815.1	Bcas1	breast carcinoma amplified sequence 1	1.2836	-1.388
ILMN_2880906	NM_145978.1	Pdlim2	PDZ and LIM domain 2	1.2801	-1.2221
ILMN_3095356	NM_001025085.1	Gm5797	Gm5797; predicted gene 5797	1.2794	-1.2217
ILMN_1213257	NM_178193.1	Hist1h4b	histone cluster 1, H4b	1.2755	-1.0803
ILMN_3009260	NM_027978.1	Coq2	coenzyme Q2 4-hydroxybenzoate polyprenyltransferase	1.2687	-1.1341
ILMN_2484465	NM_001042523.1	Txnrd1	thioredoxin reductase 1	1.265	-1.1641
ILMN_1243370	NM_028057.2	Cyb5r1	cytochrome b5 reductase 1	1.2644	-1.2661
ILMN_2703138	NM_172383.2	Tmem125	transmembrane protein 125	1.263	-1.3361
ILMN_2728682	NM_178774.3	Prr18	proline rich 18	1.2619	-1.4026
ILMN_2733330	NM_016959.2	Rps3a	ribosomal protein S3A	1.2613	-1.1825
ILMN_2756379	NM_007474.1	Aqp8	aquaporin 8	1.2611	1.1332
ILMN_2671473	NM_207233.1	C1ql2	complement component 1, q subcomponent-like 2	1.2601	1.5648
ILMN_1241786	NM_146708.1	Olfr402	olfactory receptor 402	1.2596	-1.0774
ILMN_2983641	NM_194343.1	Trim45	tripartite motif-containing 45	1.2595	-1.1857
ILMN_3107322	NM_009572.3	Zhx1	zinc fingers and homeoboxes 1	1.2592	-1.1497
ILMN_2737200	NM_010777.3	Mbp	myelin basic protein	1.2579	-1.3325
ILMN_2732601	NM_028710.2	Arsg	arylsulfatase G	1.2568	-1.2695
ILMN_2595597	NM_028390.2	Anln	anillin, actin binding protein	1.2537	-1.6246
ILMN_1217225	NM_025911.2	Ccdc91	coiled-coil domain containing 91	1.2467	-1.3242
ILMN_2936936	NM_027156.2	Ddx51	DEAD (Asp-Glu-Ala-Asp) box polypeptide 51	1.2454	-1.0272
ILMN_2919882	NM_001033433.1	Tmem102	transmembrane protein 102	1.2447	-1.1392
ILMN_1218310	NM_011081.2	Piga	phosphatidylinositol glycan anchor biosynthesis, class A	1.2443	-1.1255
ILMN_2798340	NM_144794.1	Tmem63a	transmembrane protein 63a	1.244	-1.1584
ILMN_2807757	NM_199446.1	Phkb	phosphorylase kinase beta	1.241	-1.0302
ILMN_2631192	NM_178027.3	Vps26b	VPS26 retromer complex component B	1.2409	-1.0709
ILMN_2616214	NM_146276.1	Olfr1394	olfactory receptor 1394	1.24	-1.2403
ILMN_1246502	NM_173386.3	Mb21d1	Mab-21 domain containing 1	1.2395	-1.1899
ILMN_3090581	NM_019584.2	Becn1	beclin 1, autophagy related	1.238	-1.0952
ILMN_2645020	NM_028672	Fam161a	family with sequence similarity 161, member A	1.2379	-1.1326
ILMN_2597606	NM_175452.3	Gjc2	gap junction protein, gamma 2	1.2379	-1.4301
ILMN_2670352	NM_029814.1	Chmp5	charged multivesicular body protein 5	1.2347	-1.048
ILMN_2764250	NM_029779.1	Ccdc116	coiled-coil domain containing 116	1.2341	-1.1023
ILMN_2758545	NM_027998.3	Cldn23	claudin 23	1.234	-1.2548
ILMN_1248854	NM_019987.1	Ick	intestinal cell kinase	1.2334	-1.01
ILMN_1231794	NM_011857.2	Tenm3	teneurin transmembrane protein 3	1.2333	-1.2363
ILMN_1232489	NM_028339.1	Txndc1	thioredoxin-related transmembrane protein 1	1.2328	-1.0287
ILMN_1240381	NM_011123.2	Plp1	proteolipid protein (myelin) 1	1.2326	-1.1869
ILMN_2605890	NM_009387.1	Tk1	thymidine kinase 1	1.2323	-1.1013
ILMN_2828009	NM_019956.1	Krt71	keratin 71	1.2322	-1.1062
ILMN_1234698	NM_027533.2	Tspan2	tetraspanin 2	1.2321	-1.5174
ILMN_2802263	NM_009923.1	Cnp	2',3'-cyclic nucleotide 3' phosphodiesterase	1.2304	-1.2264
ILMN_2607253	NM_011029.3	Rpsa	ribosomal protein SA	1.2301	-1.2295
ILMN_1239557	NM_011674.4	Ugt8a	UDP galactosyltransferase 8A	1.2296	-1.5102
ILMN_1246139	NM_008770.2	Cldn11	claudin 11	1.2289	-1.3331
ILMN_2453565	NM_026112.3	Zfp606	zinc finger protein 606	1.2282	-1.2148
ILMN_2987863	NM_011066.1	Per2	period circadian clock 2	1.2274	1.15
ILMN_2734368	NM_028369.1	Mon1a	MON1 homolog A, secretory traffciking associated	1.2272	-1.0352
ILMN_3001013	NM_001009575.2	Armcx5	armadillo repeat containing, X-linked 5 [Mus musculus	1.2269	-1.2
ILMN_2491859	NM_053273.1	Ttyh2	tweety family member 2	1.2267	-1.228
ILMN_1252953	NM_019626.3	Cbln1	cerebellin 1 precursor protein	1.2265	-1.3041
ILMN_2682321	NM_133972.2	Armc6	armadillo repeat containing 6	1.2253	-1.1601
ILMN_2827081	NM_013731.1	Sgk2	serum/glucocorticoid regulated kinase 2	1.2248	-1.1809
ILMN_2720976	NM_011348.2	Sema3e	sema domain, immunoglobulin domain (Ig), short basic domain, secreted, (semaphorin) 3E	1.2246	-1.3601
ILMN_1244187	NM_027168.2	Hddc2	HD domain containing 2	1.2245	-1.0341
ILMN_1239181	NM_026393.1	Nmral1	NmrA-like family domain containing 1	1.2236	-1.1946
ILMN_1256702	NM_009112.2	S100a10	S100 calcium binding protein A10 (calpactin)	1.2236	-1.192
ILMN_3162081	NM_031392.2	Wdr6	WD repeat domain 6	1.2231	-1.0717
ILMN_3060168	NM_134126.2	Ift140	intraflagellar transport 140	1.2227	-1.0213
ILMN_2417813	NM_009449.3	Tuba3b	tubulin, alpha 3B	1.2224	1.0083
ILMN_1258914	NM_175328.2	Slc6a15	solute carrier family 6 (neurotransmitter transporter), member 15	1.2203	-1.1985
ILMN_2732145	NM_012049.1	Nit1	nitrilase 1	1.2194	-1.1354
ILMN_3123063	NM_013732.4	Cartpt	CART prepropeptide	1.2188	1.3902
ILMN_2891176	NM_008618.2	Mdh1	malate dehydrogenase 1, NAD (soluble)	1.2186	-1.2206
ILMN_1239002	NM_013625.2	Pafah1b1	platelet-activating factor acetylhydrolase, isoform 1b, subunit 1	1.2183	-1.2307
ILMN_2844376	NM_173751.3	Ilvbl	ilvB (bacterial acetolactate synthase)-like	1.218	-1.1791
ILMN_2816356	NM_023507.3	Ercc6l2	excision repair cross-complementing rodent repair deficiency, complementation group 6 like 2	1.218	-1.0882
ILMN_1217822	NM_133722.1	Abhd17c	abhydrolase domain containing 17C	1.2179	-1.0282
ILMN_2659574	NM_031406.2	Slc12a9	solute carrier family 12 (potassium/chloride transporters), member 9	1.2179	-1.154
ILMN_2485323	NM_133977.2	Trf	transferrin	1.2178	-1.4769
ILMN_2886207	NM_172461.1	Nek11	NIMA (never in mitosis gene a)-related expressed kinase 11	1.2171	-1.0705
ILMN_2656211	NM_199013.2	Irgc1	immunity-related GTPase family, cinema 1	1.2165	-1.0893
ILMN_1232368	NM_183035.1	Defb34	defensin beta 34	1.2163	-1.0977
ILMN_1232383	NM_001043228.1	Dntt	deoxynucleotidyltransferase, terminal	1.216	-1.1332
ILMN_2445926	NM_001033209.2	Xylb	xylulokinase homolog (H. influenzae)	1.2159	-1.1021
ILMN_1230413	NM_017382.4	Rab11a	RAB11A, member RAS oncogene family	1.2155	-1.2863
ILMN_2440242	NM_009575.2	Zic3	zinc finger protein of the cerebellum 3	1.2153	-1.0334
ILMN_1253062	NM_173767.2	Insc	INSC spindle orientation adaptor protein	1.215	-1.268
ILMN_2752497	NM_026746.2	Nsmce2	NSE2/MMS21 homolog, SMC5-SMC6 complex SUMO ligase	1.2146	1.0159
ILMN_2933022	NM_013746.1	Plekhb1	pleckstrin homology domain containing, family B (evectins) member 1	1.2144	-1.2764
ILMN_2762026	NM_011045.2	Pcna	proliferating cell nuclear antigen	1.2141	-1.0287
ILMN_2477702	NM_026057.2	Zfp422	zinc finger protein 422	1.2135	-1.0725
ILMN_1255021	NM_007852.1	Defcr6	defensin, alpha, 6	1.2135	-1.1167
ILMN_2688383	NM_138747.1	Nol1	NO synthase-like protein	1.2135	-1.2271
ILMN_1233363	NM_153126.2	Nat10	N-acetyltransferase 10	1.2125	-1.1345
ILMN_1232213	NM_015748.2	Slit1	slit guidance ligand 1	1.2121	-1.039
ILMN_1215808	NM_146953.1	Olfr531	olfactory receptor 531	1.212	-1.165
ILMN_2637897	NM_178420.2	Nlrx1	NLR family member X	1.2117	-1.0257
ILMN_2655555	NM_027139.3	Taf9	TATA-box binding protein associated factor 9	1.2109	-1.1371
ILMN_1260033	NM_026160.3	Map1lc3b	microtubule-associated protein 1 light chain 3 beta	1.2107	1.0964
ILMN_2812700	NM_146764.1	Olfr1408	olfactory receptor 1408	1.2107	-1.0909
ILMN_1245335	NM_176995.2	Neurl1b	neuralized E3 ubiquitin protein ligase 1B	1.2105	-1.0601
ILMN_2595612	NM_173011.1	Idh2	isocitrate dehydrogenase 2 (NADP+), mitochondrial	1.2096	1.0612
ILMN_1224336	NM_029035.2	Spsb1	splA/ryanodine receptor domain and SOCS box containing 1	1.2093	-1.2072
ILMN_1217043	XM_001478835.1	LOC100047762	similar to Aspartate aminotransferase, cytoplasmic (Transaminase A)	1.2088	-1.1151
ILMN_2596998	NM_027990.3	Lypd6b	LY6/PLAUR domain containing 6B	1.2085	-1.2263
ILMN_2646166	NM_008681	Ndrl	N-myc downstream regulated-like	1.2074	-1.1345
ILMN_2749669	NM_145434.3	Nr1d1	nuclear receptor subfamily 1, group D, member 1	1.2068	1.0259
ILMN_1256281	NM_025332.2	Gtpbp8	GTP-binding protein 8 (putative)	1.2067	-1.2203
ILMN_2669869	NM_011699.3	Lin7c	lin-7 homolog C (C. elegans)	1.2054	-1.1458
ILMN_2628848	NM_021511.1	Rrs1	ribosome biogenesis regulator 1	1.2054	-1.1426
ILMN_3158937	NM_001081161.1	Fam171a1	family with sequence similarity 171, member A1	1.2054	-1.0693
ILMN_2589403	NM_008721.3	Npdc1	neural proliferation, differentiation and control 1	1.205	-1.1338
ILMN_2861787	NM_029478.2	Tmem49	vacuole membrane protein 1	1.2047	-1.1736
ILMN_2907241	NM_001033334.1	Tmem90a	synapse differentiation inducing 1 like	1.204	-1.0763
ILMN_2731407	NM_008108.4	Gdf3	growth differentiation factor 3	1.2039	-1.1583
ILMN_2521340	NM_013696.2	Trhr	thyrotropin releasing hormone receptor	1.2033	-1.3039
ILMN_1222794	NM_175134.3	Ankrd46	ankyrin repeat domain 46	1.2019	-1.1567
ILMN_2770183	NM_016765.2	Ddah2	dimethylarginine dimethylaminohydrolase 2	1.2016	-1.0087
ILMN_2733698	NM_009945.3	Cox7a2	cytochrome c oxidase subunit VIIa 2	1.2003	-1.0512
ILMN_1259048	NM_027315.3	Ube2q1	ubiquitin-conjugating enzyme E2Q family member 1	1.2002	-1.0008
ILMN_3162347	NM_053015.2	Mlph	melanophilin	-1.2003	1.052
ILMN_2684693	NM_028207.2	Dusp3	dual specificity phosphatase 3 (vaccinia virus phosphatase VH1-related)	-1.2004	1.0706
ILMN_1255871	NM_010729.2	Loxl1	lysyl oxidase-like 1	-1.2008	1.4191
ILMN_2891065	NM_146698.2	Olfr1443	olfactory receptor 1443	-1.2014	1.1932
ILMN_2684289	NM_009152.2	Sema3a	sema domain, immunoglobulin domain (Ig), short basic domain, secreted, (semaphorin) 3A	-1.2018	1.0924
ILMN_2925711	NM_026268.1	Dusp6	dual specificity phosphatase 6	-1.2022	1.025
ILMN_2757688	NM_181317.3	Kcns2	K+ voltage-gated channel, subfamily S, 2	-1.2022	1.0615
ILMN_2819679	NM_027935.2	Tmem50a	transmembrane protein 50A	-1.2022	1.2179
ILMN_1225423	NM_177822.3	Mslnl	mesothelin-like	-1.2023	1.6898
ILMN_3055567	NM_001034898.1	Ms4a15	membrane-spanning 4-domains, subfamily A, member 15	-1.2024	1.1426
ILMN_2799351	NM_025590.3	Acot11	acyl-CoA thioesterase 11	-1.2028	1.1119
ILMN_1222814	NM_146481.2	Olfr890	olfactory receptor 890	-1.2038	1.1129
ILMN_2654822	NM_145979.2	Chd4	chromodomain helicase DNA binding protein	-1.2042	1.0886
ILMN_2614777	NM_011161.4	Mapk11	mitogen-activated protein kinase 11	-1.2047	-1.0153
ILMN_2962041	NM_175417.2	Adtrp	androgen dependent TFPI regulating protein	-1.2047	1.0576
ILMN_1256423	NM_198024.1	Ranbp3l	RAN binding protein 3-like	-1.2053	1.7819
ILMN_2760806	NM_133729.1	Stk26	serine/threonine kinase 26	-1.2053	1.1105
ILMN_2503052	NM_009393.2	Tnnc1	troponin C, cardiac/slow skeletal	-1.2055	1.4627
ILMN_1244797	NM_144553.1	Dlgap5	DLG associated protein 5	-1.2056	1.0837
ILMN_2695819	NM_030143.3	Ddit4l	DNA-damage-inducible transcript 4-like	-1.2059	1.1986
ILMN_1224884	NM_009788.4	Calb1	calbindin 1	-1.206	1.0896
ILMN_2676243	NM_178194.3	Hist1h2be	histone cluster 1, H2be	-1.2062	-1.0354
ILMN_2822643	NM_009474.3	Uox	urate oxidase	-1.2062	1.0279
ILMN_2430813	NM_026131	Pdlim7	PDZ and LIM domain	-1.207	1.2408
ILMN_1229763	NM_172899.3	Dmkn	dermokine	-1.2073	1.0157
ILMN_2599955	NM_145534.1	Btbd3	BTB (POZ) domain containing 3	-1.2074	1.2409
ILMN_1246153	NM_133362.2	Erdr1	erythroid differentiation regulator 1	-1.2078	1.1715
ILMN_2422743	NM_023141	Tor3a	torsin family 3, member A	-1.2082	1.1926
ILMN_1247691	NM_008235.2	Hes1	hes family bHLH transcription factor 1	-1.2087	1.1824
ILMN_3124491	NM_183354.2	Slc12a1	solute carrier family 12, member 1	-1.2089	1.1612
ILMN_3141648	NM_175441.3	Mylk3	myosin light chain kinase 3	-1.2099	1.014
ILMN_1219362	NM_147045.1	Olfr683	olfactory receptor 683	-1.2109	1.0532
ILMN_3146952	NM_001009979.1	Pde1a	phosphodiesterase 1A, calmodulin-dependent	-1.211	1.0256
ILMN_2728967	NM_029441.2	Cdyl2	chromodomain protein, Y chromosome-like 2	-1.2113	1.0948
ILMN_1246130	NM_007708.3	Cit	citron	-1.2118	1.0723
ILMN_3161954	XM_001476591.1	LOC100047018	olfactory receptor Olfr688	-1.212	1.0865
ILMN_2914453	NM_144920.3	Plekha5	pleckstrin homology domain containing, family A member 5	-1.2121	1.1446
ILMN_3001341	NM_031396.1	Cnnm1	cyclin M1	-1.2127	1.1783
ILMN_2826671	NM_010141.2	Epha7	Eph receptor A7	-1.2132	-1.0657
ILMN_1228590	NM_025671.2	Ogfod2	2-oxoglutarate and iron-dependent oxygenase domain containing 2	-1.2138	1.0424
ILMN_2606667	NM_007841.3	Ddx6	DEAD (Asp-Glu-Ala-Asp) box polypeptide 6	-1.2142	1.2206
ILMN_3156010	NM_018884.1	Pdzrn3	PDZ domain containing RING finger 3	-1.2145	1.1404
ILMN_2924216	NM_172134.1	Pdxk	pyridoxal (pyridoxine, vitamin B6) kinase	-1.2146	1.0072
ILMN_3038944	NM_001036684.1	Atp2b2	ATPase, Ca++ transporting, plasma membrane 2	-1.2148	1.0169
ILMN_2653328	NM_174851.2	Il28ra	interleukin 28 receptor, alpha (interferon, lambda receptor)	-1.2151	1.1634
ILMN_1248028	NM_010129.1	Emp3	epithelial membrane protein 3	-1.2156	1.5315
ILMN_2708928	NM_175177.3	Bdh1	3-hydroxybutyrate dehydrogenase, type 1	-1.216	1.221
ILMN_1249142	XM_001476801.1	LOC100046781	carboxypeptidase D	-1.2169	1.0743
ILMN_2833163	NM_173375.1	Fam180a	family with sequence similarity 180, member A	-1.2179	1.6391
ILMN_1246118	NM_053167.2	Trim9	tripartite motif-containing 9	-1.2181	1.1886
ILMN_2457054	NM_011677.2	Ung	uracil DNA glycosylase	-1.2183	1.1197
ILMN_2620406	NM_016789.2	Nptx2	neuronal pentraxin 2	-1.2193	1.0147
ILMN_2652875	NM_013517.1	Fcer2a	Fc receptor, IgE, low affinity II, alpha polypeptide	-1.2197	1.0639
ILMN_3049094	NM_053260.2	Prss29	protease, serine 29	-1.22	1.1152
ILMN_2982143	NM_001033222.1	Pdzd8	PDZ domain containing 8	-1.22	1.0831
ILMN_2708133	NM_201411.1	Flrt1	fibronectin leucine rich transmembrane protein 1	-1.2202	1.059
ILMN_2804166	NM_033608.2	Igsf9	immunoglobulin superfamily, member 9	-1.2205	1.0655
ILMN_2913406	NR_002868.1	Gm5476	predicted gene 5476	-1.2206	1.0407
ILMN_2970744	NM_178414.2	Acsm4	acyl-CoA synthetase medium-chain family member 4	-1.221	1.4963
ILMN_2777471	NM_010398.1	H2-T23	histocompatibility 2, T region locus 23	-1.2214	-1.0035
ILMN_2721016	NM_022984.3	Retn	resistin	-1.2215	1.0887
ILMN_1233371	NM_025696	Sorcs3	sortilin-related VPS10 domain containing receptor 3	-1.2216	1.0504
ILMN_2492264	NM_018865.2	Wisp1	WNT1 inducible signaling pathway protein 1	-1.2222	1.2352
ILMN_3070466	NM_011794.3	Bpnt1	bisphosphate 3'-nucleotidase 1	-1.2223	1.0169
ILMN_2632462	NM_009772.1	Bub1	BUB1, mitotic checkpoint serine/threonine kinase	-1.2228	1.0339
ILMN_2800813	NM_023341.2	Cabc1	chaperone, ABC1 activity of bc1 complex like (S. pombe)	-1.2238	1.1132
ILMN_1217969	NM_026730.1	Gpihbp1	GPI-anchored HDL-binding protein 1	-1.2249	-1.0162
ILMN_2601471	NM_007631.1	Ccnd1	cyclin D1	-1.2258	1.138
ILMN_2747598	NM_029947.2	Gm34285	RIKEN cDNA A730035I17 gene	-1.227	1.1629
ILMN_2687473	NM_144946.3	Neto1	neuropilin (NRP) and tolloid (TLL)-like 1	-1.2283	1.0121
ILMN_2691286	NM_026046.3	Zfp329	zinc finger protein 329	-1.2284	1.1056
ILMN_2692868	NM_026141.2	Ppil4	peptidylprolyl isomerase (cyclophilin)-like 4	-1.2296	1.1189
ILMN_1229726	NM_178887.3	Fibcd1	fibrinogen C domain containing 1	-1.2296	1.382
ILMN_1228336	NM_175344.3	Ano6	anoctamin 6	-1.2302	1.1901
ILMN_2624854	NM_008183.3	Gstm2	glutathione S-transferase, mu 2	-1.2303	2.0924
ILMN_2626114	NM_001003950.2	Rab3ip	RAB3A interacting protein	-1.2305	1.1481
ILMN_2497067	NM_144516.1	Zmynd11	zinc finger, MYND domain containing 11	-1.2309	1.0508
ILMN_2862026	NM_001033185.1	Ccdc190	coiled-coil domain containing 190	-1.2318	1.0735
ILMN_3162060	NM_001025382.1	Fam196b	family with sequence similarity 196, member B	-1.2322	1.1671
ILMN_2792028	NM_145451.1	Gpx6	glutathione peroxidase 6	-1.233	1.6249
ILMN_2655058	NM_177059.3	Fstl4	follistatin-like 4	-1.2333	1.1542
ILMN_1213978	NM_011216.2	Ptpro	protein tyrosine phosphatase, receptor type, O	-1.234	1.2822
ILMN_2635462	NM_011339.2	Cxcl15	chemokine (C-X-C motif) ligand 15	-1.2373	1.1188
ILMN_2873822	NM_009636.1	Aebp1	AE binding protein 1	-1.2382	2.1741
ILMN_2634083	NM_007669.3	Cdkn1a	cyclin-dependent kinase inhibitor 1A (P21)	-1.2384	1.0471
ILMN_1220617	NM_021877.2	Hr	hairless	-1.2389	-1.0296
ILMN_2826414	NM_172882.2	Wdfy3	WD repeat and FYVE domain containing 3	-1.2398	0.0426
ILMN_2982636	NM_020021.2	Mos	Moloney sarcoma oncogene	-1.2409	1.012
ILMN_1240726	NM_008608.2	Mmp14	matrix metallopeptidase 14 (membrane-inserted)	-1.2415	1.2289
ILMN_2837396	NM_001005788.2	Zfp69	zinc finger protein 69 [Mus musculus	-1.2426	1.1675
ILMN_1257855	NM_199018.1	Stard8	START domain containing 8	-1.2436	1.2773
ILMN_2657682	XM_131083.2	Dennd2d	DENN/MADD domain containing 2D	-1.2444	1.125
ILMN_1231586	NM_021372.2	Sertad2	SERTA domain containing 2	-1.2468	1.1851
ILMN_2623983	NM_010118.1	Egr2	early growth response 2	-1.2471	-1.0452
ILMN_2666136	NM_174988.2	Cdh22	cadherin 22	-1.2502	1.289
ILMN_2959757	NM_013809.1	Cyp2g1	cytochrome P450, family 2, subfamily g, polypeptide 1	-1.2505	2.6685
ILMN_1230880	NM_017479	Myst4	K(lysine) acetyltransferase 6B	-1.2505	1.0224
ILMN_2708491	NM_008766.2	Slc22a6	solute carrier family 22 (organic anion transporter), member 6	-1.2507	2.3301
ILMN_2481391	NM_018759.1	Zfp326	zinc finger protein 326	-1.2511	-1.0106
ILMN_1237921	NM_172426.2	Slc24a2	solute carrier family 24 (sodium/potassium/calcium exchanger), member 2	-1.2541	1.212
ILMN_2913166	NM_009776.1	Serping1	serine (or cysteine) peptidase inhibitor, clade G, member 1	-1.2547	1.9639
ILMN_1236788	NM_008342.2	Igfbp2	insulin-like growth factor binding protein 2	-1.2549	1.3172
ILMN_2868220	NM_008380.1	Inhba	inhibin beta-A	-1.263	1.0444
ILMN_2482427	NM_011743.2	Zfp106	zinc finger protein 106	-1.2662	1.1619
ILMN_1258601	NM_018871.2	Ywhag	tyrosine 3-monooxygenase/tryptophan 5-monooxygenase activation protein, gamma polypeptide	-1.2667	1.1561
ILMN_2748222	NM_021344.2	Tesc	tescalcin	-1.267	1.2451
ILMN_2754787	NM_025822.3	Rsrc1	arginine/serine-rich coiled-coil 1	-1.2677	1.1579
ILMN_2908122	NM_011409.1	Slfn3	schlafen 3	-1.2684	1.1482
ILMN_1251414	NM_153553.3	Npas4	neuronal PAS domain protein 4	-1.2693	-1.1485
ILMN_1250766	NM_021495.2	Pvrl3	poliovirus receptor-related 3	-1.2694	1.2257
ILMN_2668462	NM_133918.1	Emilin1	elastin microfibril interfacer 1	-1.2763	1.1219
ILMN_2827729	NM_007586.1	Calb2	calbindin 2	-1.2777	1.605
ILMN_2639849	NM_175631.3	Cbln4	cerebellin 4 precursor protein	-1.2787	1.0491
ILMN_2800732	NM_144785.1	Slc22a9	solute carrier family 22 member 9	-1.2794	1.0619
ILMN_1232884	NM_011451.2	Sphk1	sphingosine kinase 1	-1.2824	3.9293
ILMN_2622983	NM_013642.2	Dusp1	dual specificity phosphatase 1	-1.2873	-1.1948
ILMN_2747959	NM_007833.4	Dcn	decorin	-1.2893	2.5696
ILMN_1227352	NM_175506.3	Adamts19	a disintegrin-like and metallopeptidase (reprolysin type) with thrombospondin type 1 motif, 19	-1.2895	1.2721
ILMN_1226525	NM_207105.2	H2-Ab1	histocompatibility 2, class II antigen A, beta 1	-1.2936	1.8465
ILMN_1238436	NM_009946.2	Cplx2	complexin 2	-1.294	1.1818
ILMN_1213736	NM_027519.3	Medag	mesenteric estrogen dependent adipogenesis	-1.3027	1.2238
ILMN_2595732	XM_001475817.1	LOC100046232	NFIL3/E4BP4 transcription factor	-1.3145	-1.1178
ILMN_2666018	NM_008597.3	Mgp	matrix Gla protein	-1.315	2.4321
ILMN_2687872	NM_007742.2	Col1a1	collagen, type I, alpha 1	-1.3175	2.4526
ILMN_2704570	NM_016743.2	Nell2	NEL-like 2	-1.3242	0.3833
ILMN_1212645	NM_144512.2	Slc6a13	solute carrier family 6 (neurotransmitter transporter, GABA), member 13	-1.3261	1.8033
ILMN_2849016	NM_026183.2	Slc47a1	solute carrier family 47, member 1	-1.3312	3.7652
ILMN_2597769	NM_010514.2	Igf2	insulin-like growth factor 2	-1.3438	2.2442
ILMN_2750515	NM_010234.2	Fos	FBJ osteosarcoma oncogene	-1.3532	-1.3697
ILMN_2755815	NM_022723.2	Scube1	signal peptide, CUB domain, EGF-like 1	-1.3553	1.1483
ILMN_2693895	NM_007392.2	Acta2	actin, alpha 2, smooth muscle, aorta	-1.3702	2.2383
ILMN_2827072	NM_172892.1	Slc13a4	solute carrier family 13 (sodium/sulfate symporters), member 4	-1.3807	3.0022
ILMN_2749169	NM_011312.2	S100a5	S100 calcium binding protein A5	-1.4034	2.5856
ILMN_2859613	NM_008760.2	Ogn	osteoglycin	-1.4163	3.0301
ILMN_3117602	NM_009852.3	Cd6	CD6 antigen	-1.4222	1.2611
ILMN_2980815	NM_130878.2	Pcdh21	cadherin-related family member 1	-1.5224	1.9094
ILMN_1248316	NM_008963.1	Ptgds	prostaglandin D2 synthase	-1.5224	2.9639
ILMN_2609052	NM_026556.3	Dynll2	dynein light chain LC8-type 2	-1.5338	-1.4263
ILMN_2597827	NM_018790.2	Arc	activity regulated cytoskeletal-associated protein	-1.7343	-1.1662

## Sheet: Sheet2
							≥
