# Supplementary material for: Repeated exposure with short-term behavioral stress resolves pre-existing stress-induced depressive-like behavior in mice
Source: Nat Commun. 2021 Nov 18;12:6682. doi: 10.1038/s41467-021-26968-4 (PMC8602389; doi:10.1038/s41467-021-26968-4)
Supplement: Supplementary file 6 — Supplementary Data 3 [file 41467_2021_26968_MOESM6_ESM.xlsx]

## Sheet: Sheet1
Supplementary Data 3. A list of the 722 genes that were upregulated or downregulated ≥1.2-fold in the PL after RS5 treatment in CRST mice.
Probe Set ID	RefSeq Transcript ID	Gene Symbol	Gene function	Fold change of CON vs. CRST	Fold change of CRST vs. CRST+RS5
ILMN_2936105	NM_001013607.1	Vmo1	vitelline membrane outer layer 1 homolog (chicken)	-1.0489	4.937
ILMN_2781850	NM_001034875.2	Bpifb4	BPI fold containing family B, member 4	-0.0208	4.5205
ILMN_2635197	NM_175249.3	Psapl1	prosaposin-like 1	1.1056	4.0533
ILMN_2690657	NM_199303.1	Bpil3	bactericidal/permeability-increasing protein-like 3	-1.0495	4.0454
ILMN_1232884	NM_011451.2	Sphk1	sphingosine kinase 1	-1.2824	3.9293
ILMN_2625893	NM_053200.2	Ces3	carboxylesterase 3	-1.1392	3.5785
ILMN_2702903	NM_007817.2	Cyp2f2	cytochrome P450, family 2, subfamily f, polypeptide 2	-1.0951	3.4031
ILMN_3159131	NM_007812.2	Cyp2a5	cytochrome P450, family 2, subfamily a, polypeptide 5	-0.6037	3.1946
ILMN_2827072	NM_172892.1	Slc13a4	solute carrier family 13 (sodium/sulfate symporters), member 4	-1.3807	3.0022
ILMN_1236758	NM_026323.2	Wfdc2	WAP four-disulfide core domain 2	-1.057	2.9813
ILMN_1248316	NM_008963.1	Ptgds	prostaglandin D2 synthase (brain)	-1.5224	2.9639
ILMN_2793495	NM_001024148.1	Ugt2a2	UDP glucuronosyltransferase 2 family, polypeptide A2	-1.1588	2.6722
ILMN_2749169	NM_011312.2	S100a5	S100 calcium binding protein A5	-1.4034	2.5856
ILMN_2815651	NM_183143.1	BC048679	cDNA sequence BC048679	-1.0152	2.5081
ILMN_2687872	NM_007742.2	Col1a1	collagen, type I, alpha 1	-1.3175	2.4526
ILMN_2666018	NM_008597.3	Mgp	matrix Gla protein	-1.315	2.4321
ILMN_2756665	NM_007621.1	Cbr2	carbonyl reductase 2	-1.0528	2.3449
ILMN_2708491	NM_008766.2	Slc22a6	solute carrier family 22 (organic anion transporter), member 6	-1.2507	2.3301
ILMN_2846120	NM_007814.1	Cyp2b19	cytochrome P450, family 2, subfamily b, polypeptide 19	1.0749	2.2796
ILMN_2597769	NM_010514.2	Igf2	insulin-like growth factor 2	-1.3438	2.2442
ILMN_2873822	NM_009636.1	Aebp1	AE binding protein 1	-1.2382	2.1741
ILMN_2849016	NM_026183.2	Slc47a1	solute carrier family 47, member 1	-1.1859	2.1716
ILMN_2959757	NM_013809.1	Cyp2g1	cytochrome P450, family 2, subfamily g, polypeptide 1	-1.1402	2.1542
ILMN_2859613	NM_008760.2	Ogn	osteoglycin	-1.2556	2.1163
ILMN_2803249	NM_009349.1	Inmt	indolethylamine N-methyltransferase	1.0047	2.0993
ILMN_2850077	NM_007409.2	Adh1	alcohol dehydrogenase 1 (class I)	1.0312	2.0559
ILMN_2944508	NM_001032298.2	Bglap2	bone gamma-carboxyglutamate protein 2	1.0322	2.0539
ILMN_2930203	NM_201641.1	Ugt1a10	UDP glycosyltransferase 1 family, polypeptide A10	1.0467	2.014
ILMN_2747959	NM_007833.4	Dcn	decorin	-1.1881	1.9831
ILMN_2913166	NM_009776.1	Serping1	serine (or cysteine) peptidase inhibitor, clade G, member 1	-1.2547	1.9639
ILMN_1259174	NM_009132.1	Scin	scinderin	1.0201	1.9227
ILMN_2980815	NM_130878.2	Pcdh21	cadherin-related family member 1	-1.5224	1.9094
ILMN_2599794	NM_007469.3	Apoc1	apolipoprotein C-I	-1.0227	1.8994
ILMN_2964042	NM_007542.3	Bgn	biglycan	-1.1974	1.8766
ILMN_2652757	NM_134255.2	Elovl5	ELOVL family member 5, elongation of long chain fatty acids	-1.0543	1.8639
ILMN_1221817	NM_001042605.1	Cd74	CD74 antigen (invariant polypeptide of major histocompatibility complex, class II antigen-associated)	-1.1754	1.8611
ILMN_2624854	NM_008183.3	Gstm2	glutathione S-transferase, mu 2	-1.1093	1.8421
ILMN_2737685	NM_008607.1	Mmp13	matrix metallopeptidase 13	-1.0057	1.8228
ILMN_1212645	NM_144512.2	Slc6a13	solute carrier family 6 (neurotransmitter transporter, GABA), member 13	-1.3261	1.8033
ILMN_1233122	NM_031368.3	Bglap3	bone gamma-carboxyglutamate protein 3	-1.0778	1.8024
ILMN_1256423	NM_198024.1	Ranbp3l	RAN binding protein 3-like	-1.2053	1.7819
ILMN_2639239	NM_011340.3	Serpinf1	serine (or cysteine) peptidase inhibitor, clade F, member 1	-1.146	1.7724
ILMN_2676379	NM_011134.2	Pon1	paraoxonase 1	1.0191	1.7585
ILMN_2612895	NM_013484.1	C2	complement component 2 (within H-2S)	-1.0479	1.7577
ILMN_2607675	XM_918601.3	LOC641240	h-2 class II histocompatibility antigen, A-U beta chain-like	-1.1514	1.7556
ILMN_2727520	NM_007751.2	Cox8b	cytochrome c oxidase subunit VIIIb	1.043	1.7384
ILMN_2595593	NM_008557.1	Fxyd3	FXYD domain-containing ion transport regulator 3	1.0246	1.7051
ILMN_2654377	NM_194357.1	Rya3	BPI fold containing family B, member 3	1.0076	1.6984
ILMN_2657175	NM_007585.3	Anxa2	annexin A2	-1.1527	1.6977
ILMN_2883392	NM_016740.3	S100a11	S100 calcium binding protein A11	-1.1987	1.696
ILMN_1225423	NM_177822.3	Mslnl	mesothelin-like	-1.2023	1.6898
ILMN_2999762	NM_021355.2	Fmod	fibromodulin	-1.1969	1.6801
ILMN_2742042	NM_019738.1	Nupr1	nuclear protein transcription regulator 1	-1.1398	1.6799
ILMN_2894396	NM_144914.2	Tmem184a	transmembrane protein 184a	-1.0633	1.6792
ILMN_2635387	XM_001477283.1	LOC100047046	monoacylglycerol O-acyltransferase 1	-1.0318	1.6775
ILMN_2693895	NM_007392.2	Acta2	actin, alpha 2, smooth muscle, aorta	-1.1875	1.6749
ILMN_2838308	NM_010231.2	Fmo1	flavin containing monooxygenase 1	-1.101	1.6713
ILMN_2833163	NM_173375.1	Fam180a	family with sequence similarity 180, member A	-1.2179	1.6391
ILMN_2932705	NM_010865.2	Myoc	myocilin	-1.1792	1.6377
ILMN_2940195	NM_019946.3	Mgst1	microsomal glutathione S-transferase 1	-1.0698	1.6362
ILMN_1231143	NM_178412.2	Chil6	chitinase-like 6	-1.0364	1.6341
ILMN_2729103	NM_175643.2	Adamts2	a disintegrin-like and metallopeptidase (reprolysin type) with thrombospondin type 1 motif, 2	-1.0741	1.6339
ILMN_1215252	NM_007554.2	Bmp4	bone morphogenetic protein 4	-1.1167	1.6285
ILMN_2792028	NM_145451.1	Gpx6	glutathione peroxidase 6	-1.233	1.6249
ILMN_1237375	NM_009127.3	Scd1	stearoyl-Coenzyme A desaturase 1	1.1667	1.6211
ILMN_2810882	NM_008908.1	Ppic	peptidylprolyl isomerase C	-1.1753	1.6173
ILMN_2671165	NM_033373.1	Krt23	keratin 23	1.0565	1.6078
ILMN_2827729	NM_007586.1	Calb2	calbindin 2	-1.2777	1.605
ILMN_2724942	NM_008968.3	Ptgis	prostaglandin I2 (prostacyclin) synthase	-1.0763	1.6048
ILMN_2837080	NM_013478.1	Azgp1	alpha-2-glycoprotein 1, zinc	-1.031	1.6036
ILMN_2918312	NM_054055.1	Slc13a3	solute carrier family 13 (sodium-dependent dicarboxylate transporter), member 3	-1.1243	1.6026
ILMN_2640097	NM_023617.2	Aox3	aldehyde oxidase 3	-1.113	1.5949
ILMN_2878071	NM_013590.2	Lyz	lysozyme	-1.1542	1.5923
ILMN_1256644	NM_133661.3	Slc6a12	solute carrier family 6 member 12, Betaine transporter	-1.1267	1.5914
ILMN_1226525	NM_207105.2	H2-Ab1	histocompatibility 2, class II antigen A, beta 1	-1.1888	1.5808
ILMN_2999627	NM_008125.2	Gjb2	gap junction protein, beta 2	-1.1284	1.578
ILMN_2610166	NM_001037939.1	Bglap1	bone gamma carboxyglutamate protein	-1.0654	1.5651
ILMN_2671473	NM_207233.1	C1ql2	complement component 1, q subcomponent-like 2	1.2601	1.5648
ILMN_2719755	NM_013732.3	Cartpt	CART prepropeptide	1.1726	1.5627
ILMN_1248788	NM_026671.1	Lypd2	Ly6/Plaur domain containing 2	1.0225	1.5493
ILMN_2802590	NM_153589.1	Tmem16b	anoctamin 2	1.005	1.5454
ILMN_2492716	NM_028283.2	Uaca	uveal autoantigen with coiled-coil domains and ankyrin repeats	-1.0749	1.5404
ILMN_1222246	NM_007408.3	Adfp	perilipin 2	-1.0592	1.5355
ILMN_2690603	NM_009263.1	Spp1	secreted phosphoprotein 1	-1.168	1.5337
ILMN_2795106	NM_009993.2	Cyp1a2	cytochrome P450, family 1, subfamily a, polypeptide 2	0.0535	1.532
ILMN_1248028	NM_010129.1	Emp3	epithelial membrane protein 3	-1.2156	1.5315
ILMN_2658501	NM_025378.2	Ifitm3	interferon induced transmembrane protein 3	-1.1562	1.5283
ILMN_2701515	NM_146191.3	Lrrk1	leucine-rich repeat kinase 1	-1.0748	1.5245
ILMN_2622217	NM_013607.1	Myh11	myosin, heavy polypeptide 11, smooth muscle	-1.1908	1.5237
ILMN_2970744	NM_178414.2	Acsm4	acyl-CoA synthetase medium-chain family member 4	-1.221	1.4963
ILMN_1246173	NM_010835.2	Msx1	msh homeobox 1	-1.1585	1.4959
ILMN_2720836	NM_178446.2	Rbm47	RNA binding motif protein 47	-1.0823	1.4939
ILMN_2710905	NM_013650.2	S100a8	S100 calcium binding protein A8 (calgranulin A)	-1.1311	1.4885
ILMN_2682207	NM_007703.1	Elovl3	elongation of very long chain fatty acids (FEN1/Elo2, SUR4/Elo3, yeast)-like 3	-1.0027	1.4851
ILMN_1221820	NM_026976.2	Faim3	Fc fragment of IgM receptor	-1.1577	1.4831
ILMN_1225376	NM_022316.1	Smoc1	SPARC related modular calcium binding 1	-1.0897	1.4796
ILMN_2676127	NM_153790.2	Scarf2	scavenger receptor class F, member 2	-1.0537	1.4736
ILMN_1239430	NM_008625.1	Mrc1	mannose receptor, C type 1	-1.1963	1.4715
ILMN_2760254	NM_145379.2	Mrgprf	MAS-related GPR, member F	-1.0837	1.4673
ILMN_1238433	NM_011254.2	Rbp1	retinol binding protein 1, cellular	-1.0226	1.4662
ILMN_2957721	NM_021340.2	Rgr	retinal G protein coupled receptor	-1.0591	1.4633
ILMN_2503052	NM_009393.2	Tnnc1	troponin C, cardiac/slow skeletal	-1.2055	1.4627
ILMN_1239102	NM_010382.2	H2-Eb1	histocompatibility 2, class II antigen E beta	-1.1296	1.4611
ILMN_2651556	NM_031875.2	Otof	otoferlin	-1.097	1.449
ILMN_2856588	NM_026860.1	Gkn3	gastrokine 3	-1.0928	1.4484
ILMN_2692644	NM_145635.2	Adig	adipogenin	-1.1381	1.4442
ILMN_2762944	NM_029803.1	Ifi27	interferon, alpha-inducible protein 27	-1.0556	1.4429
ILMN_1249828	NM_027249.2	Tlcd2	TLC domain containing 2	-1.0275	1.4428
ILMN_1215446	NM_007702.1	Cidea	cell death-inducing DNA fragmentation factor, alpha subunit-like effector A	1.0076	1.4419
ILMN_1243329	NM_023118.1	Dab2	disabled 2, mitogen-responsive phosphoprotein	-1.1134	1.4395
ILMN_2519673	NM_011708.3	Vwf	Von Willebrand factor	-1.0779	1.4381
ILMN_2672190	NM_010495.2	Id1	inhibitor of DNA binding 1	-1.132	1.4376
ILMN_3001540	NM_008524.1	Lum	lumican	-1.0425	1.4326
ILMN_2756486	NM_007472.2	Aqp1	aquaporin 1	0.3026	1.4282
ILMN_2633091	NM_053188.1	Srd5a2	steroid 5 alpha-reductase 2	1.117	1.4247
ILMN_1232667	NM_030694.1	Ifitm2	interferon induced transmembrane protein 2	-1.1221	1.4244
ILMN_2645662	NM_026436.3	Tmem86a	transmembrane protein 86A	-1.0194	1.4225
ILMN_1255871	NM_010729.2	Loxl1	lysyl oxidase-like 1	-1.2008	1.4191
ILMN_2928489	NM_013605.1	Muc1	mucin 1, transmembrane	-0.3402	1.4145
ILMN_2591731	NM_029928.1	Ptprb	protein tyrosine phosphatase, receptor type, B	-1.0785	1.4137
ILMN_2955973	NM_013870.1	Smtn	smoothelin	-1.0883	1.4067
ILMN_2741096	NM_011595.2	Timp3	tissue inhibitor of metalloproteinase 3	1.0618	1.4066
ILMN_2914938	NM_028784.2	F13a1	coagulation factor XIII, A1 subunit	-1.1435	1.405
ILMN_1221187	NM_027631.2	Cabs1	calcium binding protein, spermatid specific 1	-1.0182	1.4041
ILMN_2675000	NM_029070.2	Tmem114	transmembrane protein 114	-1.1398	1.4028
ILMN_2654754	NM_010329.1	PDPN	podoplanin	-1.1081	1.4018
ILMN_2677921	NM_139307.2	Vasn	vasorin	-1.0502	1.3978
ILMN_2451022	NM_011701.3	Vim	vimentin	-1.097	1.3944
ILMN_2667635	NM_172469.3	Clic6	chloride intracellular channel 6	-1.0634	1.3922
ILMN_2487170	NM_009416.3	Tpm2	tropomyosin 2, beta	-1.0781	1.391
ILMN_1229726	NM_178887.3	Fibcd1	fibrinogen C domain containing 1	-1.2296	1.382
ILMN_2755372	NM_153803.1	Glb1l2	galactosidase, beta 1-like 2	-1.0565	1.3764
ILMN_2870672	NM_010180.1	Fbln1	fibulin 1	-1.0112	1.3728
ILMN_2886618	NM_008675.1	Nbl1	neuroblastoma, suppression of tumorigenicity 1	-1.1902	1.3704
ILMN_2745370	NM_133670.1	Sult1a1	sulfotransferase family 1A, phenol-preferring, member 1	-1.0714	1.3699
ILMN_2761645	NM_021564.2	Fetub	fetuin beta	-1.15	1.3683
ILMN_2832979	NM_016697.2	Gpc3	glypican 3	-1.0624	1.3667
ILMN_2955818	NM_001029867.1	Ugt2b36	UDP glucuronosyltransferase 2 family, polypeptide B36	1.0192	1.3639
ILMN_3079919	NM_009643.1	Ahnak	AHNAK nucleoprotein (desmoyokin)	-1.0454	1.363
ILMN_2665715	NM_133994.3	Gstt3	glutathione S-transferase, theta 3	-1.0818	1.3625
ILMN_2463180	NM_011607.1	Tnc	tenascin C	-0.0278	1.3611
ILMN_2868133	NM_010258.3	Gata6	GATA binding protein 6	1.0982	1.3596
ILMN_2669714	NM_001038492.1	Ctsa	cathepsin A	-1.0764	1.3575
ILMN_1244169	NM_009160.1	Sftpd	surfactant associated protein D	1.039	1.3566
ILMN_1220261	NM_146010.1	Tspan8	tetraspanin 8	1.0097	1.3565
ILMN_2594926	NM_009999.3	Cyp2b10	cytochrome P450, family 2, subfamily b, polypeptide 10	1.042	1.3563
ILMN_2930897	NM_008342.2	Igfbp2	insulin-like growth factor binding protein 2	-1.153	1.3556
ILMN_1230890	NM_010232.3	Fmo5	flavin containing monooxygenase 5	1.0201	1.3551
ILMN_2466164	NM_023395.1	Wfdc1	WAP four-disulfide core domain 1	-1.1541	1.3549
ILMN_1253741	NM_008788.2	Pcolce	procollagen C-endopeptidase enhancer protein	-1.1201	1.3545
ILMN_3162470	NM_001008419.1	Aox3l1	aldehyde oxidase 2	-1.0954	1.3533
ILMN_2717146	NM_130456.3	Nphs2	nephrosis 2, podocin	-1.0962	1.3523
ILMN_2982781	NM_021542.2	Kcnk5	potassium channel, subfamily K, member 5	1.0478	1.3521
ILMN_1224079	NM_011716.2	Wfs1	wolframin ER transmembrane glycoprotein	-1.1331	1.3521
ILMN_2647331	NM_023699.2	Nfatc4	nuclear factor of activated T cells, cytoplasmic, calcineurin dependent 4	-1.0959	1.3509
ILMN_3115472	NM_009701.4	Aqp5	aquaporin 5	1.0964	1.3506
ILMN_1231939	NM_173763.3	Kyat3	kynurenine aminotransferase 3	-1.001	1.35
ILMN_2625920	NM_009675.1	Aoc3	amine oxidase, copper containing 3	-1.1166	1.3488
ILMN_2653617	NM_007653.1	Cd63	CD63 antigen	-1.0698	1.3441
ILMN_2668927	XM_001479138.1	LOC100047583	apolipoprotein D-like	1.0046	1.3436
ILMN_2939138	NM_031397.2	Bicc1	BicC family RNA binding protein 1	-1.114	1.3425
ILMN_3162005	NM_001001183.1	Tmem204	transmembrane protein 204	1.0221	1.3424
ILMN_2677472	XM_001476728.1	Adarb1	adenosine deaminase, RNA-specific, B1	-1.0366	1.3414
ILMN_1237934	NM_009426.2	Trh	thyrotropin releasing hormone	-1.1606	1.3411
ILMN_2692615	NM_009373.3	Tgm2	transglutaminase 2, C polypeptide	-1.1203	1.3409
ILMN_2588055	NM_007393.3	Actb	actin, beta	-1.1712	1.3387
ILMN_2622500	NM_145356.3	Zbtb7c	zinc finger and BTB domain containing 7C	-1.0818	1.3383
ILMN_2960325	NM_007799.2	Ctse	cathepsin E	1.0169	1.3376
ILMN_2664224	NM_010145.2	Ephx1	epoxide hydrolase 1, microsomal	-1.0468	1.336
ILMN_2687014	NM_021282.2	Cyp2e1	cytochrome P450, family 2, subfamily e, polypeptide 1	-1.162	1.336
ILMN_2641678	NM_027208.1	Bdh2	3-hydroxybutyrate dehydrogenase, type 2	-1.0954	1.3356
ILMN_2757232	NM_009700.1	Aqp4	aquaporin 4	-1.1861	1.3341
ILMN_1234471	NM_007804.2	Cux2	cut-like homeobox 2	-1.1345	1.3336
ILMN_2948143	NM_011990.2	Slc7a11	solute carrier family 7 (cationic amino acid transporter, y+ system), member 11	-1.1271	1.3319
ILMN_2735184	NM_009929.2	Col18a1	collagen, type XVIII, alpha 1	-1.1011	1.3313
ILMN_2777019	NM_012046.2	Spo11	SPO11 meiotic protein covalently bound to DSB	-1.0469	1.3311
ILMN_1249727	NM_024495.4	Car13	carbonic anhydrase 13	-1.0801	1.3304
ILMN_1234487	NM_007426.3	Angpt2	angiopoietin 2	-1.1464	1.3303
ILMN_2693019	NM_207668.2	Acpp	acid phosphatase, prostate	-1.1019	1.3302
ILMN_2783226	NM_009335.1	Tcfap2c	transcription factor AP-2, gamma	-0.0358	1.3293
ILMN_3135781	NM_013470.1	Anxa3	annexin A3	-1.0579	1.3277
ILMN_2699488	NM_008483.2	Lamb2	laminin, beta 2	-1.0764	1.327
ILMN_3151298	NM_001025305.1	Tcfap2b	transcription factor AP-2 beta	-1.072	1.3264
ILMN_1231590	XM_979978.1	Prss33	protease, serine 33	1.0412	1.3258
ILMN_1222014	NM_009377.1	Th	tyrosine hydroxylase	-1.108	1.3249
ILMN_2642913	NM_010128.4	Emp1	epithelial membrane protein 1	-1.058	1.3224
ILMN_2678218	NM_008610.2	Mmp2	matrix metallopeptidase 2	-1.004	1.3218
ILMN_3158499	NM_001012336.1	Mdk	midkine	-1.0005	1.3216
ILMN_2704429	NM_021791.3	Doc2g	double C2, gamma	-1.1338	1.3211
ILMN_2720663	NM_001025103.1	Cracr2b	calcium release activated channel regulator 2B	1.0479	1.3202
ILMN_2732430	NM_026380.3	Rgs8	regulator of G-protein signaling 8	-1.147	1.3179
ILMN_2893879	NM_024228.2	Gdpd3	glycerophosphodiester phosphodiesterase domain containing 3	-1.0098	1.3178
ILMN_3161547	NM_008725.2	Nppa	natriuretic peptide type A	-1.1476	1.317
ILMN_1214483	NM_007759.2	Crabp2	cellular retinoic acid binding protein II	-1.0607	1.3166
ILMN_2754364	NM_008522.3	Ltf	lactotransferrin	-1.1217	1.3153
ILMN_2784446	NM_011441.2	Sox17	SRY (sex determining region Y)-box 1	-1.0452	1.3145
ILMN_2917497	NM_010189.1	Fcgrt	Fc receptor, IgG, alpha chain transporter	1.0105	1.3143
ILMN_1215901	NM_026212.1	Agpat2	1-acylglycerol-3-phosphate O-acyltransferase 2 (lysophosphatidic acid acyltransferase, beta)	-1.1792	1.3134
ILMN_2927638	NM_024263.3	Mxra8	matrix-remodelling associated 8 [Mus musculus	-1.0184	1.312
ILMN_2690938	NM_145920.2	Evc2	EvC ciliary complex subunit 2	-1.1107	1.3091
ILMN_2602938	NM_133888.2	Smpdl3b	sphingomyelin phosphodiesterase, acid-like 3B	1.0426	1.3089
ILMN_2723726	NM_198662.2	Aadacl4	arylacetamide deacetylase like 4	1.0153	1.3077
ILMN_2903455	NM_138665.1	Sardh	sarcosine dehydrogenase	-1.1189	1.3067
ILMN_2901765	NM_009526.3	Wnt6	wingless-type MMTV integration site family, member 6	-1.0194	1.3063
ILMN_2868280	NM_026428.1	Dcxr	dicarbonyl L-xylulose reductase	-1.0357	1.3046
ILMN_1246821	NM_178791.4	Vstm4	V-set and transmembrane domain containing 4	-1.0847	1.3032
ILMN_2604029	NM_008452.1	Klf2	Kruppel-like factor 2 (lung)	-1.0821	1.3025
ILMN_2914271	NM_009703.1	Araf	Araf proto-oncogene, serine/threonine kinase	-1.1124	1.3018
ILMN_2722616	NM_016958.1	Krt14	keratin 14	1.029	1.3016
ILMN_1212702	NM_008218.2	Hba-a1	hemoglobin alpha, adult chain 1	1.0482	1.301
ILMN_1219471	NM_139300.3	Mylk	myosin, light polypeptide kinase	-1.1017	1.3009
ILMN_1221157	NM_031170.2	Krt8	keratin 8	1.0035	1.3003
ILMN_2628629	NM_009864.2	Cdh1	cadherin 1	1.0083	1.3003
ILMN_1239397	XM_001478074.1	Hk2	hexokinase 2	-1.0572	1.3
ILMN_2636424	NM_145467.1	Itgbl1	integrin, beta-like 1	-1.0241	1.2996
ILMN_2692723	NM_008509.2	Lpl	lipoprotein lipase	-1.0727	1.2985
ILMN_3112873	NM_001009935.2	Txnip	thioredoxin interacting protein	1.0347	1.2965
ILMN_2666312	NM_145987.2	Tmem82	transmembrane protein 82	-1.0528	1.2964
ILMN_2519676	NM_138579.2	Triobp	TRIO and F-actin binding protein	-1.0566	1.2961
ILMN_1249000	NM_024283.2	1500015O10Rik	RIKEN cDNA 1500015O10 gene	-1.0186	1.2943
ILMN_2739760	NM_054077.3	Prelp	proline arginine-rich end leucine-rich repeat	-1.1085	1.2932
ILMN_2687156	NM_176963.4	Galm	galactose mutarotase	1.0101	1.2927
ILMN_2913222	NM_001025103.1	Efcab4a	calcium release activated channel regulator 2B	1.014	1.2926
ILMN_2712120	NM_011313.2	S100a6	S100 calcium binding protein A6 (calcyclin)	1.0306	1.2916
ILMN_2810424	NM_009576.2	Zic4	zinc finger protein of the cerebellum 4	-1.1577	1.2906
ILMN_2755195	NM_019567.2	Acin1	apoptotic chromatin condensation inducer 1	-1.0563	1.29
ILMN_2736380	NM_010125.2	Elf5	E74-like factor 5	-1.0398	1.2894
ILMN_2666136	NM_174988.2	Cdh22	cadherin 22	-1.2502	1.289
ILMN_2675874	NM_009653.1	Alas2	aminolevulinic acid synthase 2, erythroid	-1.0324	1.2868
ILMN_2589662	NM_007557.2	Bmp7	bone morphogenetic protein 7	1.0053	1.2862
ILMN_1222036	NM_027995.2	Paqr7	progestin and adipoQ receptor family member VII	-1.1156	1.2852
ILMN_2784272	NM_008338.2	Ifngr2	interferon gamma receptor 2	-1.0291	1.2851
ILMN_1213978	NM_011216.2	Ptpro	protein tyrosine phosphatase, receptor type, O	-1.234	1.2822
ILMN_1214405	NM_177751.2	Cnksr2	connector enhancer of kinase suppressor of Ras 2	-1.1791	1.2817
ILMN_2944666	NM_010501.1	Ifit3	interferon-induced protein with tetratricopeptide repeats 3	-1.018	1.2797
ILMN_2998807	NM_199018.1	Stard8	START domain containing 8	-1.2436	1.2773
ILMN_3115213	NM_010574.2	Irx2	Iroquois homeobox 2	-1.0308	1.2772
ILMN_2614966	NM_023635.4	Rab27a	RAB27A, member RAS oncogene family	-1.0263	1.2765
ILMN_2814005	NM_010917.1	Nid1	nidogen 1	-1.0314	1.2764
ILMN_1237725	NM_173451.2	Arsj	arylsulfatase J	1.0716	1.2756
ILMN_2963483	NM_030697.1	Ankrd47	KN motif and ankyrin repeat domains 3	-1.1495	1.2756
ILMN_1229662	NM_023438.2	Tmem132e	transmembrane protein 132E	1.0017	1.2754
ILMN_2938893	NM_016769.2	Smad3	SMAD family member 3	1.009	1.2752
ILMN_2722716	NM_178405.3	Atp1a2	ATPase, Na+/K+ transporting, alpha 2 polypeptide	-1.087	1.2744
ILMN_1224855	XM_620286.3	Samd9l	sterile alpha motif domain containing 9-like	-1.0817	1.2738
ILMN_3103575	NM_001012451.1	Ankrd6	ankyrin repeat domain 6	-1.071	1.2737
ILMN_1216764	NM_133662.2	Ier3	immediate early response 3	-1.1377	1.2728
ILMN_2699531	NM_026418.2	Rgs10	regulator of G-protein signalling 10	-1.0954	1.2724
ILMN_1227352	NM_175506.3	Adamts19	a disintegrin-like and metallopeptidase (reprolysin type) with thrombospondin type 1 motif, 19	-1.2895	1.2721
ILMN_2685329	XM_978879.2	Hspg2	perlecan (heparan sulfate proteoglycan 2)	-1.0352	1.2721
ILMN_2903169	NM_001033356.2	Ntn5	netrin 5	-1.0324	1.2718
ILMN_2980177	NM_177699.2	Fhod1	formin homology 2 domain containing 1	-1.0844	1.2714
ILMN_2625855	NM_027127.2	Gpx8	glutathione peroxidase 8 (putative)	-1.0158	1.2712
ILMN_2701778	NM_176922.4	Itga11	integrin alpha 11	-1.1574	1.2702
ILMN_2630753	NM_009022.3	Aldh1a2	aldehyde dehydrogenase family 1, subfamily A2	-1.1224	1.2698
ILMN_2659997	NM_146230.3	Acaa1b	acetyl-Coenzyme A acyltransferase 1B	-1.0504	1.2696
ILMN_2715903	NM_008965.1	Ptger4	prostaglandin E receptor 4 (subtype EP4)	-1.0501	1.2695
ILMN_2991389	NM_027366.1	Ly6g6e	lymphocyte antigen 6 complex, locus G6E	-1.0751	1.2686
ILMN_2589401	NM_011125.2	Pltp	phospholipid transfer protein	-1.0567	1.2683
ILMN_2854157	NM_007474.1	Aqp8	aquaporin 8	1.0495	1.2679
ILMN_1215085	NM_010221.1	Fkbp10	FK506 binding protein 10	-1.0832	1.2673
ILMN_3107059	NM_207690.2	Espn	espin	-1.0831	1.2672
ILMN_1230788	NM_011599.3	Tle1	transducin-like enhancer of split 1	-1.04	1.2665
ILMN_2721439	NM_007792.3	Csrp2	cysteine and glycine-rich protein 2	-1.0167	1.2656
ILMN_2752030	NM_009784.1	Cacna2d1	calcium channel, voltage-dependent, alpha2/delta subunit 1	-1.1699	1.2638
ILMN_2963580	NM_172947.1	Lsm12	LSM12 homolog	-1.0777	1.2631
ILMN_2730888	NM_031194.3	Slc22a8	solute carrier family 22 (organic anion transporter), member 8	-1.0092	1.263
ILMN_2670427	NM_025946.3	Romo1	reactive oxygen species modulator 1	-1.0874	1.2625
ILMN_2900484	NM_001079932.1	Trim72	tripartite motif-containing 72	-1.0708	1.2616
ILMN_1240973	NM_146257.2	Slc29a4	solute carrier family 29 (nucleoside transporters), member 4	1.0398	1.2615
ILMN_3117602	NM_009852.3	Cd6	CD6 antigen	-1.4222	1.2611
ILMN_2661422	NM_019444.2	Ramp2	receptor (calcitonin) activity modifying protein 2	-1.0189	1.2607
ILMN_2494032	XM_001473431.1	LOC100044766	similar to WW domain-containing adapter protein with coiled-coil	-1.1752	1.2605
ILMN_2765662	NM_021487.1	Kcne1l	potassium voltage-gated channel, Isk-related family, member 1-like, pseudogene	-1.0838	1.2599
ILMN_2886260	NM_008592.2	Foxc1	forkhead box C1 [Mus musculus	-1.0835	1.2596
ILMN_2619846	NM_153150.1	Slc25a1	solute carrier family 25 (mitochondrial carrier, citrate transporter), member 1	-1.0375	1.2594
ILMN_2735829	NM_178260.2	Kiss1	KiSS-1 metastasis-suppressor	-1.0663	1.2591
ILMN_2787238	NM_010471.2	Hpca	hippocalcin	-1.1519	1.259
ILMN_2639417	NM_146985.1	Olfr1270	olfactory receptor 1270	-1.0414	1.2586
ILMN_2673917	NM_144882.3	Spats2l	spermatogenesis associated, serine-rich 2-like	-1.188	1.258
ILMN_1227926	NM_010228.3	Flt1	FMS-like tyrosine kinase 1	-1.1532	1.256
ILMN_1242399	NM_023422.3	Hist1h2bc	histone cluster 1, H2bc	-1.0981	1.2559
ILMN_2907560	NM_008057.2	Fzd7	frizzled class receptor 7	-1.0703	1.2555
ILMN_1241437	NM_010356.3	Gsta3	glutathione S-transferase, alpha 3	1.0203	1.2553
ILMN_1216042	NM_009696.2	Apoe	apolipoprotein E	-1.0928	1.2538
ILMN_3029489	NM_001033302.1	Ciart	circadian associated repressor of transcription	1.4507	1.253
ILMN_2991272	NM_016689.2	Aqp3	aquaporin 3	-1.0404	1.2526
ILMN_2721466	NM_172870.3	Bnc2	basonuclin 2	-1.1099	1.2526
ILMN_1255211	NM_170673.3	Cpne9	copine family member IX	-1.1248	1.2525
ILMN_3139875	NM_012006.2	Acot1	acyl-CoA thioesterase 1	-1.0594	1.25
ILMN_2651715	NM_009465.3	Axl	AXL receptor tyrosine kinase	-1.0894	1.2498
ILMN_1229547	NM_133903.2	Spon2	spondin 2, extracellular matrix protein	-1.1643	1.2488
ILMN_1234111	NM_011707.1	Vtn	vitronectin	-1.0672	1.2485
ILMN_2671385	NM_175296.4	Mael	maelstrom spermatogenic transposon silencer	-1.0996	1.2482
ILMN_1231066	NM_178214.3	Hist2h2be	histone cluster 2, H2be [Mus musculus	-1.1463	1.2481
ILMN_2655795	NM_007607.1	Car4	carbonic anhydrase 4	-1.0944	1.247
ILMN_2611431	NM_008913.3	Ppp3ca	protein phosphatase 3, catalytic subunit, alpha isoform	-1.0094	1.2468
ILMN_2877069	NM_009775.2	Tspo	translocator protein	-1.0345	1.2464
ILMN_1258292	NM_027373.2	Afap1	actin filament associated protein 1	-1.0801	1.2463
ILMN_2641201	NM_022435.2	Sp5	trans-acting transcription factor 5	-1.1004	1.2459
ILMN_1236317	NM_033078.2	Klrk1	killer cell lectin-like receptor subfamily K, member 1	1.0478	1.2457
ILMN_1246710	NM_172775.1	Plxnb1	plexin B1	-1.0232	1.2451
ILMN_2748222	NM_021344.2	Tesc	tescalcin	-1.267	1.2451
ILMN_2789925	NM_001033292.1	Espnl	espin-like	-1.1877	1.245
ILMN_1259564	NM_019440.2	Iigp2	immunity-related GTPase family M member 2	-1.0578	1.2437
ILMN_1226016	NM_198885.2	Scx	scleraxis	1.0688	1.2435
ILMN_2829262	NM_175641.1	Ltbp4	latent transforming growth factor beta binding protein 4	-1.0491	1.2428
ILMN_2728729	NM_011521.2	Sdc4	syndecan 4	-1.017	1.242
ILMN_2650468	NM_146960	Olfr53	olfactory receptor 53	-1.171	1.2419
ILMN_2965399	NM_170599.2	Igsf11	immunoglobulin superfamily, member 11	1.0234	1.2419
ILMN_2658461	NM_181390.2	Mustn1	musculoskeletal, embryonic nuclear protein 1	-1.0165	1.2412
ILMN_1219574	NM_175661.1	Hist1h2af	histone cluster 1, H2af	-1.0225	1.241
ILMN_2599955	NM_145534.1	Btbd3	BTB (POZ) domain containing 3	-1.2074	1.2409
ILMN_2430813	NM_026131	Pdlim7	PDZ and LIM domain 7	-1.207	1.2408
ILMN_2749448	NM_153119.2	Plekho2	pleckstrin homology domain containing, family O member 2	-1.1698	1.2408
ILMN_2973288	NM_008480.2	Lama1	laminin, alpha 1	-1.0929	1.2406
ILMN_2617005	NM_011169.4	Prlr	prolactin receptor	1.0972	1.2404
ILMN_2760979	NM_009371.2	Tgfbr2	transforming growth factor, beta receptor II	-1.1415	1.2402
ILMN_2752569	NM_145457.3	Paip1	polyadenylate binding protein-interacting protein 1	-1.1652	1.2399
ILMN_1249941	NM_145741.2	Gdf10	growth differentiation factor 10	-1.0676	1.2383
ILMN_3008859	NM_009982.2	Ctsc	cathepsin C	-1.091	1.2382
ILMN_1260219	NM_197985.2	Adipor2	adiponectin receptor 2	1.0643	1.2382
ILMN_1248998	NM_133213.2	Xpnpep2	X-prolyl aminopeptidase (aminopeptidase P) 2, membrane-bound	-1.0953	1.2379
ILMN_2892441	NM_010357.1	Gsta4	glutathione S-transferase, alpha 4	1.0015	1.2379
ILMN_2740151	NM_144807.2	Chpt1	choline phosphotransferase 1	-0.3508	1.2375
ILMN_2460136	NM_011618.1	Tnnt1	troponin T1, skeletal, slow	-1.1085	1.2373
ILMN_2874270	NM_010451.1	Hoxa2	homeobox A2	-1.1405	1.2371
ILMN_1252076	NM_017372.3	Lyz2	lysozyme 2	-1.1421	1.2371
ILMN_2758896	XM_126427.5	Trp53i13	transformation related protein 53 inducible protein 13	1.0639	1.2355
ILMN_1215469	NM_007830.3	Dbi	diazepam binding inhibitor	1.0334	1.2353
ILMN_3074259	NM_001017959.1	Lamp2	lysosomal-associated membrane protein 2	1.0293	1.2352
ILMN_2492264	NM_018865.2	Wisp1	WNT1 inducible signaling pathway protein 1	-1.2222	1.2352
ILMN_2589651	NM_008486.1	Anpep	alanyl (membrane) aminopeptidase	-1.0582	1.235
ILMN_2928599	NM_178706.2	Siglech	sialic acid binding Ig-like lectin H	-1.1165	1.2348
ILMN_2628098	NM_175638.2	Wnk4	WNK lysine deficient protein kinase 4	-1.1681	1.2347
ILMN_1230545	NM_145571	Mobk1b	MOB kinase activator 1A	-1.0897	1.2345
ILMN_2681057	NM_025408.2	Phca	hth-type transcriptional regulator phca	-1.0268	1.2344
ILMN_2589011	NM_008497.2	Lhb	luteinizing hormone beta	-1.0611	1.2344
ILMN_1226754	NM_018774.3	Phc2	polyhomeotic 2	-1.1539	1.234
ILMN_3026557	NM_001042675.1	Rbpms	RNA binding protein gene with multiple splicing	-1.0277	1.2336
ILMN_2698046	NM_213659.2	Stat3	signal transducer and activator of transcription 3	-1.0686	1.2334
ILMN_2872058	NM_007801.1	Ctsh	cathepsin H	-1.0115	1.2333
ILMN_2957070	NM_011368.3	Shc1	src homology 2 domain-containing transforming protein C1	-1.0329	1.2327
ILMN_3042923	NM_199366.2	Gal3st2	galactose-3-O-sulfotransferase 2	1.0235	1.2319
ILMN_2509052	NM_177226.5	Zfp629	zinc finger protein 629	-1.148	1.2311
ILMN_2820379	NM_028019.1	Rnf135	ring finger protein 135	-1.0995	1.2309
ILMN_1245994	NM_010227.2	Flna	filamin, alpha	1.0084	1.2308
ILMN_3130403	NM_174992.3	Smagp	small cell adhesion glycoprotein	-1.0842	1.2307
ILMN_1253942	NM_013481.1	Bop1	block of proliferation 1	-1.1059	1.2301
ILMN_1254630	NM_011212.3	Ptpre	protein tyrosine phosphatase, receptor type, E	-1.0424	1.23
ILMN_1258159	NM_011400.2	Slc2a1	solute carrier family 2 (facilitated glucose transporter), member 1	1.0332	1.2299
ILMN_2619707	NM_175316.3	Slco2b1	solute carrier organic anion transporter family, member 2b1	-1.0145	1.2295
ILMN_2658130	NM_145419.1	Hkdc1	hexokinase domain containing 1	1.1345	1.2292
ILMN_1240726	NM_008608.2	Mmp14	matrix metallopeptidase 14 (membrane-inserted)	-1.2415	1.2289
ILMN_3109289	NM_001079822.1	Tcf3	transcription factor 3	-1.0635	1.2289
ILMN_1258526	NM_011150.2	Lgals3bp	lectin, galactoside-binding, soluble, 3 binding protein	-1.0492	1.2275
ILMN_2727432	NM_138672.2	Stab1	stabilin 1	-1.105	1.2275
ILMN_1226195	NM_013863.4	Bag3	BCL2-associated athanogene 3	-1.1481	1.2273
ILMN_2608703	NM_009714.2	Asgr1	asialoglycoprotein receptor 1	-1.0425	1.2269
ILMN_2665666	NM_011193.1	Pstpip1	proline-serine-threonine phosphatase-interacting protein 1	-1.0671	1.2267
ILMN_2627193	NM_178870.4	Hs3st3a1	heparan sulfate (glucosamine) 3-O-sulfotransferase 3A1	-1.0013	1.2266
ILMN_2769918	NM_011593	Timp1	tissue inhibitor of metalloproteinase 1	-1.1208	1.2266
ILMN_2490479	NM_018753.5	Ywhab	tyrosine 3-monooxygenase/tryptophan 5-monooxygenase activation protein, beta polypeptide	-1.0731	1.2261
ILMN_2694360	NM_054095.2	Necab2	N-terminal EF-hand calcium binding protein 2	-1.0144	1.226
ILMN_2896843	NM_054042.2	Cd248	CD248 antigen, endosialin	-1.0243	1.2257
ILMN_1250766	NM_021495.2	Pvrl3	poliovirus receptor-related 3	-1.2694	1.2257
ILMN_1241949	NM_010056.2	Dlx5	distal-less homeobox 5	-1.1278	1.2255
ILMN_2903364	NM_009302.2	Swap70	SWA-70 protein	-1.0004	1.2248
ILMN_2773835	XM_978692.1	Smad6	Mothers against decapentaplegic homolog 6	-1.0752	1.2243
ILMN_2590950	NM_009642.4	Agtrap	angiotensin II, type I receptor-associated protein	-1.1092	1.224
ILMN_1213736	NM_027519.3	Medag	mesenteric estrogen dependent adipogenesis	-1.3027	1.2238
ILMN_1259982	XM_001476512.1	LOC100046616	LOC100046616	-1.0463	1.2236
ILMN_2601833	NM_172285.1	Plcg2	phospholipase C, gamma 2	-1.0536	1.2235
ILMN_3040693	NM_011836.3	Lamc3	laminin gamma 3	-1.0425	1.2231
ILMN_2629112	NM_139306.1	Asah3l	alkaline ceramidase 2	-1.0398	1.223
ILMN_1260046	NM_145512.3	Sft2d2	SFT2 domain containing 2	-1.0459	1.2228
ILMN_2652500	NM_029796.2	Lrg1	leucine-rich alpha-2-glycoprotein 1	-1.0158	1.2226
ILMN_2769234	NM_008747.2	Ntsr2	neurotensin receptor 2	-1.1225	1.2219
ILMN_3078932	NM_001081402.1	Wdr70	WD repeat domain 70	-1.0644	1.2213
ILMN_2708928	NM_175177.3	Bdh1	3-hydroxybutyrate dehydrogenase, type 1	-1.216	1.221
ILMN_1242170	NM_007417.2	Adra2a	adrenergic receptor, alpha 2a	-1.0352	1.2207
ILMN_2606667	NM_007841.3	Ddx6	DEAD (Asp-Glu-Ala-Asp) box polypeptide 6	-1.2142	1.2206
ILMN_2491186	NM_009573.3	Zic1	zinc finger protein of the cerebellum 1	-1.0286	1.2203
ILMN_1251237	NM_146017.3	Gabrp	gamma-aminobutyric acid (GABA) A receptor, pi	-1.1534	1.2201
ILMN_2829604	NM_007378.1	Abca4	ATP-binding cassette, sub-family A (ABC1), member 4	-1.0322	1.2198
ILMN_1217003	NM_001081115.1	Nccrp1	non-specific cytotoxic cell receptor protein 1 homolog (zebrafish)	-1.1173	1.2196
ILMN_2589952	NM_033577.1	Pcdhgb5	protocadherin gamma subfamily B, 5	-1.1783	1.2195
ILMN_2533336	XM_146438.3	Ces1a	carboxylesterase 1A	-1.1718	1.2194
ILMN_1215824	NM_133704.3	Sec22l2	SEC22 homolog A, vesicle trafficking protein	1.0173	1.2192
ILMN_2965773	NM_053256.1	Pth2	parathyroid hormone 2	-1.1373	1.219
ILMN_2707015	NM_027985.2	Mad2l2	MAD2 mitotic arrest deficient-like 2	-1.0759	1.2188
ILMN_2700166	NM_009829.3	Ccnd2	cyclin D2	-1.0748	1.2182
ILMN_2819679	NM_027935.2	Tmem50a	transmembrane protein 50A	-1.2022	1.2179
ILMN_2650008	NM_010195.2	Lgr5	leucine rich repeat containing G protein coupled receptor 5	-1.0233	1.2177
ILMN_2834379	NM_009369.1	Tgfbi	transforming growth factor, beta induced	-1.0144	1.2176
ILMN_1220743	NM_009548.2	Rnf112	ring finger protein 112	-1.0503	1.2173
ILMN_2720537	NM_207564.1	Olfr1083	olfactory receptor 1083	-1.0122	1.2166
ILMN_2525111	XM_130253.3	Cybrd1	cytochrome b reductase 1	-1.1556	1.2165
ILMN_2945030	NM_007741.1	Col9a2	collagen, type IX, alpha 2	-1.1229	1.2165
ILMN_2986122	NM_146949.1	Olfr339	olfactory receptor 339	-1.0726	1.2159
ILMN_2513826	NM_008764.3	Tnfrsf11b	tumor necrosis factor receptor superfamily, member 11b (osteoprotegerin)	-1.0545	1.2154
ILMN_2962810	NM_001005225.1	Olfr1197	olfactory receptor 1197	-1.0174	1.2151
ILMN_2987862	NM_011066.1	Per2	period circadian clock 2	1.1568	1.2145
ILMN_1253984	NM_147220.2	Abca9	ATP-binding cassette, sub-family A (ABC1), member 9	1.0177	1.2142
ILMN_1254036	NM_170593.2	Disp2	dispatched RND tramsporter family member 2	1.0267	1.2142
ILMN_1229698	NM_139233.1	Fgd4	FYVE, RhoGEF and PH domain containing 4	1.021	1.2141
ILMN_2725188	NM_009728.1	Atp10a	ATPase, class V, type 10A	1.0409	1.214
ILMN_2754158	NM_011579.2	Tgtp	T cell specific GTPase 1	-1.1801	1.2138
ILMN_2686721	NM_011530.2	Tap2	transporter 2, ATP-binding cassette, sub-family B (MDR/TAP)	-1.0499	1.2137
ILMN_2612283	NM_008090.4	Gata2	GATA binding protein 2	-1.0524	1.2137
ILMN_1250356	NM_001010937.1	Gjb6	gap junction protein, beta 6	-1.1527	1.2137
ILMN_2766930	NM_010173.3	Faah	fatty acid amide hydrolase	-1.0567	1.2135
ILMN_3132346	NM_001034898.1	Ms4a15	membrane-spanning 4-domains, subfamily A, member 15	-1.1226	1.2132
ILMN_2746283	NM_194464.2	Mrvi1	MRV integration site 1	-1.0506	1.2127
ILMN_1250704	NM_178593.3	Rcsd1	RCSD domain containing 1	1.0041	1.2122
ILMN_1218116	NM_009755.2	Bmp1	bone morphogenetic protein 1	-1.052	1.2122
ILMN_2679937	XM_001475483.1	LOC100046056	similar to Pre-B-cell leukemia transcription factor interacting protein 1	-1.1007	1.2121
ILMN_1216763	NM_030147.2	Brd8	bromodomain containing 8	-1.1406	1.212
ILMN_1237921	NM_172426.2	Slc24a2	solute carrier family 24 (sodium/potassium/calcium exchanger), member 2	-1.2541	1.212
ILMN_2734729	NM_010378.2	H2-Aa	histocompatibility 2, class II antigen A, alpha	-1.0146	1.2119
ILMN_2763366	NM_013667.2	Slc22a2	solute carrier family 22 (organic cation transporter), member 2	-1.0113	1.2115
ILMN_1221060	NM_011146.2	Pparg	peroxisome proliferator activated receptor gamma	-1.0693	1.211
ILMN_2685023	NM_027521.2	Hmha1	histocompatibility (minor) HA-1	-1.0924	1.2108
ILMN_2984012	NM_007997.1	Fdxr	ferredoxin reductase	-1.0743	1.2107
ILMN_2870320	NM_178900.2	Prkd2	protein kinase D2	1.0031	1.2102
ILMN_2944765	NM_172666.2	Agps	alkylglycerone phosphate synthase	-1.0153	1.21
ILMN_2941081	NM_028310.1	2810006K23Rik	RIKEN cDNA 2810006K23 gene	-1.1555	1.2096
ILMN_2810539	NM_001081015.1	H2-K2	histocompatibility 2, K region locus 2	-1.1161	1.2094
ILMN_2772077	NM_016778	Bok	BCL2-related ovarian killer	-1.1624	1.2093
ILMN_1258158	NM_134042.2	Aldh6a1	aldehyde dehydrogenase family 6, subfamily A1	-1.0424	1.2093
ILMN_2809571	NM_001034863.1	Tmem136	transmembrane protein 136	-1.0812	1.2087
ILMN_1217309	NM_029564.2	Tax1bp3	Tax1 (human T cell leukemia virus type I) binding protein 3	-1.0566	1.2085
ILMN_2953277	NM_001025388.1	Eno1b	enolase 1B, retrotransposed	1.0838	1.2084
ILMN_2623920	NM_013662.1	Sema6b	sema domain, transmembrane domain (TM), and cytoplasmic domain, (semaphorin) 6B	-1.0213	1.2084
ILMN_2704096	NM_177808.3	Gm5082	predicted gene 5082	-1.1242	1.2079
ILMN_2476139	XM_147357.1	Tuba6	tubulin, alpha 6	1.0089	1.2078
ILMN_2503329	NM_145453.2	Zcchc9	zinc finger, CCHC domain containing 9	-1.0994	1.2078
ILMN_2658741	NM_199154.1	Tas2r107	taste receptor, type 2, member 107	-1.1149	1.2077
ILMN_2873131	NM_001025246.1	Trp53i11	transformation related protein 53 inducible protein 11	1.0042	1.2077
ILMN_2759563	NM_028022.1	Castor1	cytosolic arginine sensor for mTORC1 subunit 1	-1.1265	1.2074
ILMN_2631518	NM_011353.1	Serf1	small EDRK-rich factor 1	-1.0053	1.2072
ILMN_2756615	NM_177465.4	Umodl1	uromodulin-like 1	-1.0032	1.2068
ILMN_2664858	NM_028001.2	Jsrp1	junctional sarcoplasmic reticulum protein 1	-1.0701	1.2067
ILMN_3032088	NM_172899.2	Dmkn	dermokine	-1.1941	1.2065
ILMN_2592823	NM_021454.3	Cdc42ep5	CDC42 effector protein (Rho GTPase binding) 5	1.0715	1.2063
ILMN_3134598	NM_001024606.1	Pdp2	pyruvate dehyrogenase phosphatase catalytic subunit 2	-1.0784	1.2062
ILMN_2907214	NM_011542.1	Tcea3	transcription elongation factor A (SII), 3	-1.0299	1.2055
ILMN_1260420	NM_146177.1	Kmt5c	lysine methyltransferase 5C	-1.1009	1.2053
ILMN_3006611	NM_011945.2	Map3k1	mitogen-activated protein kinase kinase kinase	-1.1489	1.2052
ILMN_2638114	NM_008973.2	Ptn	pleiotrophin	-1.0523	1.2052
ILMN_2751935	NM_013757.1	Sytl4	synaptotagmin-like 4	-1.0507	1.2051
ILMN_2916437	NM_153793.1	Rell2	RELT-like 2	-1.1256	1.2051
ILMN_2752933	NM_013689.4	Tec	tec protein tyrosine kinase	-1.0762	1.205
ILMN_2774690	XM_001004685.1	LOC677317	similar to NADP-dependent malic enzyme (NADP-ME) (Malic enzyme 1)	-1.07	1.2045
ILMN_2645793	NM_026316.2	Aldh3b1	aldehyde dehydrogenase 3 family, member B1	-1.049	1.2045
ILMN_2880467	NM_026058.2	Lass4	ceramide synthase 4	-1.1045	1.2044
ILMN_1235124	NM_001040426.2	Thsd4	thrombospondin, type I, domain containing 4	-1.0862	1.2042
ILMN_3162809	NM_181074.4	Lingo1	leucine rich repeat and Ig domain containing 1	-1.1175	1.2038
ILMN_3084954	NM_011570.2	Tes	testis derived transcript	-1.0544	1.2037
ILMN_2720186	NM_010606.1	Kcnj6	potassium inwardly-rectifying channel, subfamily J, member 6	-1.0539	1.2033
ILMN_2763115	NM_177613.2	Cdc34	cell division cycle 34	-1.1534	1.2028
ILMN_3152079	NM_008767.2	Slc22a18	solute carrier family 22 (organic cation transporter), member 18	-1.0669	1.2028
ILMN_1249767	NM_009378.2	Thbd	thrombomodulin	1	1.2027
ILMN_1239055	NM_011723.2	Xdh	xanthine dehydrogenase	1.0181	1.2025
ILMN_3161335	NM_001034883.2	Gm5475	predicted gene 5475	-1.1589	1.2025
ILMN_1259822	NM_080643.2	Caskin2	CASK-interacting protein 2	-1.0421	1.2024
ILMN_2660803	NM_199195.1	Bckdhb	branched chain keto acid dehydrogenase E1 subunit beta	-1.1004	1.2022
ILMN_2831656	NM_010140.1	Epha3	Eph receptor A3	-1.137	1.2019
ILMN_2634564	NM_026676.1	Tsr3	TSR3 20S rRNA accumulation	-1.0927	1.2019
ILMN_2723891	NM_172694.2	Megf9	multiple EGF-like-domains 9	-1.154	1.2012
ILMN_2753422	NM_010308.3	Gnao1	guanine nucleotide binding protein, alpha O	-1.0496	1.2011
ILMN_2634338	NM_134054.2	Sptssa	serine palmitoyltransferase, small subunit A	1.0643	1.2006
ILMN_3001013	NM_001009575.2	Armcx5	armadillo repeat containing, X-linked 5	1.2269	-1.2
ILMN_1224368	NM_008323.1	Idh3g	isocitrate dehydrogenase 3 (NAD+), gamma	1.0936	-1.2002
ILMN_2600763	NM_008739.3	Nsd1	nuclear receptor-binding SET-domain protein 1	1.0986	-1.2002
ILMN_2714956	NM_173411.1	BC030500	cDNA sequence BC030500	-1.0332	-1.2012
ILMN_2873068	NM_133892.3	Lao1	L-amino acid oxidase 1	1.1138	-1.2013
ILMN_1232399	NM_010298.5	Glrb	glycine receptor, beta subunit	1.107	-1.2013
ILMN_2671661	NM_009591.2	Aanat	arylalkylamine N-acetyltransferase	1.1981	-1.2015
ILMN_2843019	NM_178253.2	Klhdc1	kelch domain containing 1	1.0366	-1.2015
ILMN_2720925	NM_025329.3	Tctex1d2	Tctex1 domain containing 2	1.1319	-1.2018
ILMN_2686132	NM_007398.3	Ada	adenosine deaminase	1.0172	-1.2021
ILMN_2863601	NM_011766.2	Zfpm2	zinc finger protein, multitype 2	-1.0348	-1.2021
ILMN_2725608	NM_025288.2	Stfa3	stefin A3	1.1412	-1.2025
ILMN_1232025	NM_028036.3	Tmco6	transmembrane and coiled-coil domains 6	1.1282	-1.2026
ILMN_1226334	NM_025878	Mrps18b	mitochondrial ribosomal protein S18B	1.1227	-1.2027
ILMN_2623155	NM_177243.4	Slc26a9	solute carrier family 26, member 9	1.0856	-1.2028
ILMN_3009589	NM_207175.1	Olfr239	olfactory receptor 239	-1.0217	-1.2028
ILMN_2634537	NM_030052.3	Cox7b2	cytochrome c oxidase subunit 7B2	-1.0044	-1.2029
ILMN_3098927	NM_001003972.1	Senp7	SUMO1/sentrin specific peptidase 7	1.0635	-1.2031
ILMN_1237546	NM_145562.2	Parm1	prostate androgen-regulated mucin-like protein 1	-1.0016	-1.2032
ILMN_1216174	NM_177460.3	Parp16	poly (ADP-ribose) polymerase family, member 16	1.0734	-1.2034
ILMN_1239134	NM_145100.3	Lypd1	Ly6/Plaur domain containing 1	1.1701	-1.2035
ILMN_2671608	NM_175012.2	Grp	gastrin releasing peptide	1.1684	-1.2038
ILMN_3082773	NM_001037177.1	Nfatc2	nuclear factor of activated T cells, cytoplasmic, calcineurin dependent 2	-1.0032	-1.2043
ILMN_2957617	NM_029643.2	Gpr172b	solute carrier protein 52, member 2	1.0699	-1.2043
ILMN_1213858	NM_026348.3	Itgb3bp	integrin beta 3 binding protein (beta3-endonexin)	1.1036	-1.2044
ILMN_2510683	NM_145441.3	Ubxn2a	UBX domain protein 2A	1.0756	-1.2044
ILMN_2764136	XM_001471994.1	LOC100044363	similar to N-cadherin	1.1924	-1.2047
ILMN_2675072	NM_146036.1	Ahsa1	AHA1, activator of heat shock protein ATPase 1	1.0565	-1.2049
ILMN_2631813	NM_026053.1	Gemin6	gem nuclear organelle associated protein 6	1.044	-1.205
ILMN_2735547	NM_025658.4	Ms4a4d	membrane-spanning 4-domains, subfamily A, member 4D	1.0754	-1.205
ILMN_2619718	NM_144820.3	Ccdc28a	coiled-coil domain containing 28A	-1.0343	-1.2051
ILMN_1226095	NM_011011.1	Oprk1	opioid receptor, kappa 1	-1.051	-1.2054
ILMN_2920503	NM_009322.3	Tbr1	T-box brain gene 1	1.0281	-1.2056
ILMN_2696537	NM_178056.2	Tm2d3	TM2 domain containing 3	1.1005	-1.2056
ILMN_2611439	NM_008029.2	Flt4	FMS-like tyrosine kinase 4	-1.0302	-1.2057
ILMN_2958099	NM_007421.1	Adssl1	adenylosuccinate synthetase like 1	-1.0146	-1.2065
ILMN_1224336	NM_029035.2	Spsb1	splA/ryanodine receptor domain and SOCS box containing 1	1.2093	-1.2072
ILMN_2758338	NM_029502.1	Cant1	calcium activated nucleotidase 1	1.0497	-1.2075
ILMN_2598834	NM_175023.2	Rbbp6	retinoblastoma binding protein 6, ubiquitin ligase	1.1342	-1.2076
ILMN_2860656	NM_001081050.1	Pard3b	par-3 family cell polarity regulator beta	1.0002	-1.2078
ILMN_3160561	NM_001039122.1	Defb25	defensin beta 25	1.1255	-1.2081
ILMN_2782652	NM_172902.2	Agbl1	ATP/GTP binding protein-like 1	1.1914	-1.2083
ILMN_1252602	XM_001480443.1	LOC100048622	similar to EF-hand Ca2+ binding protein p22	1.178	-1.2089
ILMN_2590164	NM_153163.3	Cadps2	Ca2+-dependent activator protein for secretion 2	1.0892	-1.2098
ILMN_3106619	NM_009217.2	Sstr2	somatostatin receptor 2	-1.012	-1.21
ILMN_2917221	NM_016903.2	Esd	esterase D/formylglutathione hydrolase	1.0486	-1.2101
ILMN_2679695	NM_178051.3	Mterfd2	mitochondrial transcription termination factor 4	1.0943	-1.2102
ILMN_2619179	NM_028125.2	Zbtb46	zinc finger and BTB domain containing 46	-1.0256	-1.2104
ILMN_1219556	NM_029256.3	Ccdc83	coiled-coil domain containing 83	1.0857	-1.2108
ILMN_2958382	NM_007690.1	Chd1	chromodomain helicase DNA binding protein 1	1.0227	-1.2109
ILMN_2827080	NM_013731.1	Sgk2	serum/glucocorticoid regulated kinase 2	1.1075	-1.2113
ILMN_2717569	NM_138668.1	Ufsp2	UFM1-specific peptidase 2	1.0483	-1.2118
ILMN_1226801	NM_172817.1	Zfp647	zinc finger protein 647	1.1077	-1.2118
ILMN_3071515	NM_025988.2	Acbd4	acyl-Coenzyme A binding domain containing 4	1.1382	-1.2118
ILMN_1253649	NM_053128.2	Pcdhb3	protocadherin beta 3	1.0532	-1.212
ILMN_2785454	NM_178213.3	Hist2h2ab	histone cluster 2, H2ab	1.1256	-1.212
ILMN_2780915	NM_145404.1	Prmt7	protein arginine N-methyltransferase 7	1.0522	-1.2122
ILMN_2751653	NM_026164.2	Pnpla8	patatin-like phospholipase domain containing 8	1.0509	-1.2127
ILMN_2600053	NM_024211.2	Slc25a11	solute carrier family 25 (mitochondrial carrier oxoglutarate carrier), member 11	1.1025	-1.213
ILMN_2445989	NM_029979.1	Trim35	tripartite motif-containing 35	1.0163	-1.2136
ILMN_1230396	NM_178404.2	Zc3h6	zinc finger CCCH type containing 6	1.0782	-1.2136
ILMN_2706531	NM_198656.1	Cdh26	cadherin-like 26	1.0062	-1.2137
ILMN_2795792	NM_028053.1	Tmem38b	transmembrane protein 38B	1.0561	-1.2139
ILMN_2707188	NM_172688.2	Map3k7	mitogen-activated protein kinase kinase kinase 7	1.1528	-1.214
ILMN_2965621	NM_175455.2	Ankrd34b	ankyrin repeat domain 34B	1.0561	-1.214
ILMN_1218540	NM_173751.3	Ilvbl	ilvB (bacterial acetolactate synthase)-like	1.1199	-1.2144
ILMN_2729513	NM_016956.2	Hbb-b2	hemoglobin, beta adult minor chain	1.0081	-1.2144
ILMN_2453565	NM_026112.3	Zfp606	zinc finger protein 606	1.2282	-1.2148
ILMN_1223300	XM_980152.1	Fam208b	family with sequence similarity 208, member B	1.0233	-1.2166
ILMN_2950594	NM_008667.2	Nab1	Ngfi-A binding protein 1	1.1255	-1.2167
ILMN_1249529	NM_026385.4	Pllp	plasma membrane proteolipid	1.1484	-1.2171
ILMN_2901801	NM_008384.1	Inpp1	inositol polyphosphate-1-phosphatase	1.0506	-1.2172
ILMN_2846297	NM_178399.2	Vxn	vexin	1.0896	-1.2174
ILMN_1217839	NM_138742.1	Nap1l3	nucleosome assembly protein 1-like 3	1.1086	-1.2175
ILMN_2650475	NM_026516.2	Tmem178	transmembrane protein 178	1.0419	-1.2175
ILMN_2625047	NM_175286.3	Tprn	taperin	1.1393	-1.2176
ILMN_2749052	NM_019511.3	Ramp3	receptor (calcitonin) activity modifying protein 3	1.0155	-1.2177
ILMN_1235689	NM_001039389.1	Wdr37	WD repeat domain 37	1.0899	-1.2178
ILMN_1214515	NM_019729.2	Usp8	ubiquitin specific peptidase 8	-1.0131	-1.2178
ILMN_3055230	NM_001039655.1	Rasgrf1	RAS protein-specific guanine nucleotide-releasing factor 1	-1.1028	-1.2181
ILMN_2898506	NM_001018087.1	Ldoc1	Leucine Zipper Down-regulated in Cancer-1; regulator of NFKB signaling	1.0501	-1.2182
ILMN_2664491	NM_026386	Snx2	sorting nexin 2	1.0595	-1.2184
ILMN_2829636	NM_013760.3	Dnajb9	DnaJ heat shock protein family (Hsp40) member B9	1.1393	-1.2186
ILMN_2712756	XR_035722.1	Phxr5	per-hexamer repeat gene 5	1.0532	-1.2189
ILMN_3027287	NM_027406.1	Aldh1l1	aldehyde dehydrogenase 1 family, member L1	1.1636	-1.2192
ILMN_2900016	NM_172856.1	Lass6	transcription factor protein	1.1459	-1.2192
ILMN_1246464	NM_177383.2	Gpr21	G protein-coupled receptor 21	-1.1227	-1.2194
ILMN_3063644	NM_018804.3	Syt11	synaptotagmin XI	1.1242	-1.2194
ILMN_2656645	NM_145923.4	Rell1	RELT-like 1	-1.0115	-1.2198
ILMN_2613313	NM_177727.4	Lsm14b	LSM family member 14B	1.0232	-1.2202
ILMN_2986172	NM_026539.1	Chd1l	chromodomain helicase DNA binding protein 1-like	1.1599	-1.2202
ILMN_2914507	NM_001033305.1	Ndufb6	NADH:ubiquinone oxidoreductase subunit B6	1.1139	-1.2203
ILMN_1256281	NM_025332.2	Gtpbp8	GTP-binding protein 8 (putative)	1.2067	-1.2203
ILMN_2891176	NM_008618.2	Mdh1	malate dehydrogenase 1, NAD (soluble)	1.2186	-1.2206
ILMN_2890069	NM_001033233.1	Tmprss11a	transmembrane protease, serine 11a	1.0369	-1.2208
ILMN_2938047	NM_023794.2	Etv5	ets variant 5	1.0033	-1.2209
ILMN_2958016	NM_028058.1	Fundc1	FUN14 domain containing 1	1.0368	-1.221
ILMN_3095356	NM_001025085.1	Gm5797	predicted gene 5797	1.2794	-1.2217
ILMN_1237174	NM_198093.2	Elmo1	engulfment and cell motility 1	1.0844	-1.2225
ILMN_2907499	NM_001033463.1	Tatdn2	TatD DNase domain containing 2	1.0633	-1.2231
ILMN_2619767	NM_145978.1	Pdlim2	PDZ and LIM domain 2	1.2338	-1.2234
ILMN_1245472	NM_007423.3	Afp	alpha fetoprotein	1.1031	-1.2235
ILMN_3146287	NM_001081175.1	Itpkb	inositol 1,4,5-trisphosphate 3-kinase B	1.1627	-1.2242
ILMN_2675268	NM_172715.3	Agpat9	1-acylglycerol-3-phosphate O-acyltransferase 9	-1.0075	-1.2243
ILMN_2754148	NM_001048054.1	Dusp16	dual specificity phosphatase 16	1.0076	-1.2245
ILMN_3037758	NM_001081289.1	Fam217b	family with sequence similarity 217, member B	1.0975	-1.225
ILMN_3153285	NM_010161.3	Evi2a	ecotropic viral integration site 2a	1.0903	-1.2252
ILMN_2605566	NM_001085408.1	Sdccag3	serologically defined colon cancer antigen 3	1.0324	-1.2255
ILMN_2596998	NM_027990.3	Lypd6b	LY6/PLAUR domain containing 6B	1.2085	-1.2263
ILMN_2909782	NM_025846.1	Rras2	related RAS viral (r-ras) oncogene 2	1.322	-1.2265
ILMN_1249095	NM_001007266.1	Taar2	trace amine-associated receptor 2	1.1969	-1.2265
ILMN_2688383	NM_138747.1	Nol1	NO synthase-like protein	1.2135	-1.2271
ILMN_2724465	NM_007720.2	Ccr8	chemokine (C-C motif) receptor 8	1.0802	-1.2273
ILMN_2610435	NM_020584.1	Terf2ip	telomeric repeat binding factor 2, interacting protein	1.0364	-1.2276
ILMN_2937425	NM_029930.1	Tcaf1	TRPM8 channel-associated factor 1	-1.0197	-1.2277
ILMN_2801385	NM_053190.1	S1pr5	sphingosine-1-phosphate receptor 5	1.0978	-1.2278
ILMN_2598420	XM_619423.4	Rbm16	SR-related CTD-associated factor 8	1.1928	-1.2279
ILMN_2659503	NM_019707.4	Cdh13	cadherin 13	1.0968	-1.2279
ILMN_2491859	NM_053273.1	Ttyh2	tweety family member 2	1.2267	-1.228
ILMN_2678641	NM_007959.1	Etv2	ets variant 2	1.1339	-1.2281
ILMN_2923874	NM_001080945.1	Nanogpd	Nanog homeobox	1.1075	-1.2283
ILMN_2593662	NM_026000.2	Psmd9	proteasome (prosome, macropain) 26S subunit, non-ATPase, 9	1.0478	-1.2284
ILMN_1226662	NM_173419.1	Dleu7	deleted in lymphocytic leukemia, 7	1.0073	-1.229
ILMN_2814865	NM_027455.1	Qpct	glutaminyl-peptide cyclotransferase (glutaminyl cyclase)	1.0047	-1.2292
ILMN_2617930	NM_021483.2	Pex5l	peroxisomal biogenesis factor 5-like	1.1718	-1.2294
ILMN_2607253	NM_011029.3	Rpsa	ribosomal protein SA	1.2301	-1.2295
ILMN_2678012	NM_028127	Frmd6	FERM domain containing 6	1.0434	-1.2298
ILMN_1254242	NM_020522.1	Vom1r92	vomeronasal 1 receptor 92	1.1166	-1.2299
ILMN_2970691	NM_019489.2	Ppie	peptidylprolyl isomerase E	1.0848	-1.2302
ILMN_1239002	NM_013625.2	Pafah1b1	platelet-activating factor acetylhydrolase, isoform 1b, subunit 1	1.2183	-1.2307
ILMN_3161282	NM_023047.2	Dpysl5	dihydropyrimidinase-like 5	1.1943	-1.2307
ILMN_2909105	NM_027773.1	Fam57a	family with sequence similarity 57, member A	1.1389	-1.2311
ILMN_2711523	NM_008174.2	Grm8	glutamate receptor, metabotropic 8	1.0381	-1.2313
ILMN_2610891	NM_144906.1	Sgip1	SH3-domain GRB2-like (endophilin) interacting protein 1	1.1131	-1.2314
ILMN_2686069	NM_013755.2	Gyg	glycogenin	1.1439	-1.2316
ILMN_3117714	NM_001039214.3	Mex3c	mex3 RNA binding family member C	-1.0661	-1.2316
ILMN_1241035	NM_133839.2	Mmadhc	methylmalonic aciduria (cobalamin deficiency) cblD type, with homocystinuria	1.018	-1.233
ILMN_2615741	NM_146200	Eif3s8	proteasome component region PCI domain-containing protein	1.0579	-1.2334
ILMN_2738972	NM_016877.3	Cnot4	CCR4-NOT transcription complex, subunit 4	-1.0153	-1.2334
ILMN_2980157	NM_030166.1	Galntl2	polypeptide N-acetylgalactosaminyltransferase 15	1.1297	-1.234
ILMN_2640082	NM_023179.3	Atp6v1g2	ATPase, H+ transporting, lysosomal V1 subunit G2	1.0051	-1.2342
ILMN_2883561	NM_013677.1	Surf1	surfeit gene 1	1.1393	-1.2357
ILMN_1231794	NM_011857.2	TENM1	teneurin transmembrane protein 1	1.2333	-1.2363
ILMN_2679871	NM_007735.1	Col4a4	collagen, type IV, alpha 4	1.1532	-1.2375
ILMN_2606498	NM_145391.1	Tapbpl	TAP binding protein-like	-1.0002	-1.2378
ILMN_2965669	NM_001081642.1	Xlr4a	X-linked lymphocyte-regulated 4A	-1.0426	-1.238
ILMN_2835227	NM_001033462.1	Gm1070	predicted gene 1070	1.1818	-1.2381
ILMN_2619249	NM_172926.2	Snx14	sorting nexin 14	1.0392	-1.2387
ILMN_2783403	NM_011203.2	Ptpn12	protein tyrosine phosphatase, non-receptor type 12	1.1131	-1.2388
ILMN_1257115	NM_022323	Moap1	modulator of apoptosis 1	1.1626	-1.2393
ILMN_2616214	NM_146276.1	Olfr1394	olfactory receptor 1394	1.24	-1.2403
ILMN_2744683	NM_007547.2	Sirpa	signal-regulatory protein alpha	1.1267	-1.2404
ILMN_2752327	NM_145962.2	Pank3	pantothenate kinase 3	1.0129	-1.2408
ILMN_3075157	NM_172605.2	Tdrd3	tudor domain containing 3	1.0189	-1.2408
ILMN_3157232	NM_001003916.1	Zc4h2	zinc finger, C4H2 domain containing	1.0773	-1.2415
ILMN_2804444	NM_001013753.1	Pcdh17	protocadherin 17	-1.0241	-1.2422
ILMN_2742382	NM_207142.1	Olfr1036	olfactory receptor 1036	1.0942	-1.2422
ILMN_2624676	NM_022982.2	Rtn4r	reticulon 4 receptor	1.1604	-1.2429
ILMN_2642411	NM_173187.2	Relch	RAB11 binding and LisH domain, coiled-coil and HEAT repeat containing	1.0597	-1.2431
ILMN_2778279	NM_008036.2	Fosb	FBJ osteosarcoma oncogene B	-1.1218	-1.2432
ILMN_2649709	NM_007960.1	Etv1	ets variant 1	-1.068	-1.2432
ILMN_1258734	NM_023653.4	Wnt2	wingless-type MMTV integration site family, member 2	-1.0204	-1.2444
ILMN_1217590	NM_009266.3	Sephs2	selenophosphate synthetase 2	1.0698	-1.2444
ILMN_1250195	NM_008681.2	Ndrg1	protein phosphatase 1, regulatory inhibitor subunit 14A	1.1135	-1.2445
ILMN_2830979	NM_144872.1	Eml3	echinoderm microtubule associated protein like 3	1.1347	-1.2446
ILMN_2729953	NM_011151.1	Ppm1b	protein phosphatase 1B, magnesium dependent, beta isoform	-1.0649	-1.2453
ILMN_2938820	NM_008691.2	Nefm	neurofilament, medium polypeptide	-1.0116	-1.2456
ILMN_2659824	NM_026731.3	Ppp1r14a	protein phosphatase 1, regulatory inhibitor subunit 14A	1.1843	-1.2463
ILMN_2701701	NM_019535.2	Sh3gl2	SH3-domain GRB2-like 2	1.0761	-1.2494
ILMN_2602687	NM_011284.3	Rpa2	replication protein A2	1.1299	-1.2502
ILMN_1239294	NM_026772.1	Cdc42ep2	CDC42 effector protein (Rho GTPase binding) 2	1.1325	-1.2506
ILMN_2620803	NM_026347.3	Iah1	isoamyl acetate-hydrolyzing esterase 1 homolog	1.1922	-1.2507
ILMN_2699509	NM_177111.3	Ccdc66	coiled-coil domain containing 66	1.0926	-1.2508
ILMN_2895630	NM_020570.2	Xrcc2	X-ray repair complementing defective repair in Chinese hamster cells 2	1.1317	-1.2542
ILMN_2758545	NM_027998.3	Cldn23	claudin 23	1.234	-1.2548
ILMN_2667829	NM_008859.1	Prkcq	protein kinase C, theta	1.1892	-1.2552
ILMN_2754859	NM_013924.1	Abt1	activator of basal transcription 1	1.0932	-1.2564
ILMN_1241827	NM_133891.2	Slc44a1	solute carrier family 44, member 1	1.1901	-1.2574
ILMN_2643049	NM_175140.3	Chst8	carbohydrate sulfotransferase 8	1.0746	-1.2578
ILMN_2694758	NM_133766.3	Efr3a	EFR3 homolog A	1.0396	-1.2588
ILMN_2620827	NM_144946.3	Neto1	neuropilin (NRP) and tolloid (TLL)-like 1	1.0709	-1.2594
ILMN_2589803	NM_031394.1	Sytl2	synaptotagmin-like 2	1.0637	-1.2598
ILMN_3151396	NM_001080817.1	Prdm10	PR domain containing 10	1.0601	-1.2599
ILMN_2672509	NM_173395.2	Fam132b	family with sequence similarity 132, member B	-1.0176	-1.2633
ILMN_1230152	NM_172845.1	Adamts4	a disintegrin-like and metallopeptidase (reprolysin type) with thrombospondin type 1 motif, 4	1.0998	-1.2636
ILMN_2818895	NM_008180.1	Gss	glutathione synthetase	1.099	-1.2642
ILMN_2593694	NM_176920.3	Lrtm1	leucine-rich repeats and transmembrane domains 1	1.1872	-1.2651
ILMN_2428545	NM_021406.2	Trem1	triggering receptor expressed on myeloid cells 1	1.1102	-1.2659
ILMN_2592620	NM_019566.3	Rhog	ras homolog family member G	1.1953	-1.2659
ILMN_1243370	NM_028057.2	Cyb5r1	cytochrome b5 reductase 1	1.2644	-1.2661
ILMN_3150366	NM_177652.2	Ryr3	ryanodine receptor 3	1.127	-1.2673
ILMN_2640415	NM_170756.2	Spata2	spermatogenesis associated 2	1.108	-1.2676
ILMN_2852067	NM_026070.1	Ccdc53	coiled-coil domain containing 53	1.1094	-1.2676
ILMN_3116570	NM_024221.3	Pdhb	pyruvate dehydrogenase (lipoamide) beta	1.1789	-1.2678
ILMN_2800446	NM_008298.2	Dnaja1	DnaJ heat shock protein family (Hsp40) member A1	-1.0114	-1.2678
ILMN_1253062	NM_173767.2	Insc	INSC spindle orientation adaptor protein	1.215	-1.268
ILMN_1257097	NM_009923.1	Cnp	2',3'-cyclic nucleotide 3' phosphodiesterase	1.1997	-1.2686
ILMN_2732601	NM_028710.2	Arsg	arylsulfatase G	1.2568	-1.2695
ILMN_1229397	NM_009199.2	Slc1a1	EAAT3, solute carrier family 1 (neuronal/epithelial high affinity glutamate transporter, system Xag), member 1	1.1002	-1.271
ILMN_1214664	NM_001038592.1	Glrx2	glutaredoxin 2 (thioltransferase)	1.1013	-1.2714
ILMN_2697220	NM_010216.1	Figf	c-fos induced growth factor	1.3914	-1.2719
ILMN_2933022	NM_013746.1	Plekhb1	pleckstrin homology domain containing, family B (evectins) member 1	1.2144	-1.2764
ILMN_1244864	NM_026450.2	Zfp169	zinc finger protein 169	1.1537	-1.2768
ILMN_2628657	NM_027439.2	Atp6ap2	ATPase, H+ transporting, lysosomal accessory protein 2	1.0577	-1.2777
ILMN_2932508	NM_130457.2	Cntnap4	contactin associated protein-like 4	1.1154	-1.278
ILMN_2840213	NM_009964.1	Cryab	crystallin, alpha B	1.0441	-1.2788
ILMN_2670662	NM_144901.2	Csde1	cold shock domain containing E1, RNA binding	1.0248	-1.279
ILMN_2750248	NM_008634.1	Mtap1b	microtubule-associated protein 1B	1.053	-1.2812
ILMN_2809656	NM_001033529.1	Tulp4	tubby like protein 4	1.165	-1.2814
ILMN_2911248	NM_013829.2	Plcb4	phospholipase C, beta 4	-1.0465	-1.284
ILMN_1230413	NM_017382.4	Rab11a	RAB11A, member RAS oncogene family	1.2155	-1.2863
ILMN_2589792	NM_011600.2	Tle4	transducin-like enhancer of split 4	1.0836	-1.2876
ILMN_2638186	NM_144939.2	Frs3	fibroblast growth factor receptor substrate 3	1.0964	-1.2924
ILMN_2505307	NM_013771.4	Yme1l1	YME1-like 1 (S. cerevisiae)	1.1117	-1.2955
ILMN_2852380	NM_011899.3	Srp54	signal recognition particle 54	-1.0021	-1.3023
ILMN_2521340	NM_013696.2	Trhr	thyrotropin releasing hormone receptor	1.2033	-1.3039
ILMN_1252953	NM_019626.3	Cbln1	cerebellin 1 precursor protein	1.2265	-1.3041
ILMN_2716602	NM_010708.1	Lgals9	lectin, galactose binding, soluble 9	1.1714	-1.3136
ILMN_2702233	NM_009831.2	Ccng1	cyclin G1	1.0498	-1.3178
ILMN_2729364	NM_183427.4	Glra2	glycine receptor, alpha 2 subunit	1.1188	-1.3225
ILMN_2932692	NM_080433.1	Fezf2	Fez family zinc finger 2	1.152	-1.3228
ILMN_1217225	NM_025911.2	Ccdc91	coiled-coil domain containing 91	1.2467	-1.3242
ILMN_2857947	NM_178872.3	Trim36	tripartite motif-containing 36	1.1982	-1.3266
ILMN_2737200	NM_010777.3	Mbp	myelin basic protein	1.1464	-1.3287
ILMN_2766894	NM_177304.3	Enpp6	ectonucleotide pyrophosphatase/phosphodiesterase 6	1.1971	-1.3311
ILMN_1246139	NM_008770.2	Cldn11	claudin 11	1.2289	-1.3331
ILMN_1222084	NM_080726.3	Rem2	rad and gem related GTP binding protein 2	1.115	-1.3335
ILMN_2703138	NM_172383.2	Tmem125	transmembrane protein 125	1.263	-1.3361
ILMN_2656827	XM_001473682.1	LOC100048832	similar to branched chain aminotransferase 1, cytosolic	1.1367	-1.344
ILMN_1228582	NM_138652.1	Atp12a	ATPase, H+/K+ transporting, nongastric, alpha polypeptide	1.1116	-1.3489
ILMN_1237021	NM_010758.2	Mag	myelin-associated glycoprotein	1.3008	-1.349
ILMN_2922321	NM_080853.2	Slc17a6	solute carrier family 17 (sodium-dependent inorganic phosphate cotransporter), member 6	1.1492	-1.3578
ILMN_2720976	NM_011348.2	Sema3e	sema domain, immunoglobulin domain (Ig), short basic domain, secreted, (semaphorin) 3E	1.2246	-1.3601
ILMN_2824889	NM_153520.1	Opalin	oligodendrocytic myelin paranodal and inner loop protein	1.2952	-1.3676
ILMN_2750515	NM_010234.2	Fos	FBJ osteosarcoma oncogene	-1.3532	-1.3697
ILMN_2662264	NM_029815.1	Bcas1	breast carcinoma amplified sequence 1	1.2836	-1.388
ILMN_1223628	NM_008614.2	Mobp	myelin-associated oligodendrocytic basic protein	1.3329	-1.3956
ILMN_2728682	NM_178774.3	Prr18	proline rich 18	1.2619	-1.4026
ILMN_2778438	NM_177164.3	Vwc2l	von Willebrand factor C domain-containing protein 2-like	1.1717	-1.405
ILMN_1224029	NM_010762.4	Mal	myelin and lymphocyte protein, T cell differentiation protein	1.3887	-1.4174
ILMN_2685751	NM_212452.1	Rxfp1	relaxin/insulin-like family peptide receptor 1	1.1525	-1.4177
ILMN_2609052	NM_026556.3	Dynll2	dynein light chain LC8-type 2	-1.5338	-1.4263
ILMN_2597606	NM_175452.3	Gjc2	gap junction protein, gamma 2	1.2379	-1.4301
ILMN_2615034	NM_010814.2	Mog	myelin oligodendrocyte glycoprotein	1.3246	-1.4749
ILMN_2485323	NM_133977.2	Trf	transferrin	1.2178	-1.4769
ILMN_2746783	NM_178086.2	Fa2h	fatty acid 2-hydroxylase	1.351	-1.5078
ILMN_1239557	NM_011674.4	Ugt8a	UDP galactosyltransferase 8A	1.2296	-1.5102
ILMN_1234698	NM_027533.2	Tspan2	tetraspanin 2	1.2321	-1.5174
ILMN_2595597	NM_028390.2	Anln	anillin, actin binding protein	1.2537	-1.6246
ILMN_2443330	NM_013697.3	Ttr	Transthyretin	2.0508	-1.7414

## Sheet: Sheet3
											≥
