# Supplementary material for: Repeated exposure with short-term behavioral stress resolves pre-existing stress-induced depressive-like behavior in mice
Source: Nat Commun. 2021 Nov 18;12:6682. doi: 10.1038/s41467-021-26968-4 (PMC8602389; doi:10.1038/s41467-021-26968-4)
Supplement: Supplementary file 7 — Supplementary Data 4 [file 41467_2021_26968_MOESM7_ESM.xlsx]

## Sheet: Sheet1
Supplementary Data 4. Statistical Analysis
Repeated exposure with short-term behavioral stress resolves pre-existing stress-induced depressive-like behavior in mice
Eun-Hwa Lee, Jin-Young Park, Hye-Jin Kwon, Pyung-Lim Han*
Main Figures
Figures	Groups (animal numbers), data points	Statistical methods	Targets /factors	Filtering values in PCA/ Centroids in K-Means clustering	F and p Values	Values in comparision groups
						Groups in comparision	Groups compared in post-hoc test/ % in K-Means clustering	p value
1b	CON(10) RS5(9) CRST(10) CRST+IMI(10) CRST+RS5(10) CRST+RS10(10) CRST+RS15(10)	One-way ANOVA, Newman-Keuls post-hoc test			F (6, 62) = 9.890, p < 0.0001	Target chamber: CON RS5 CRST CRST+IMI CRST+RS5 CRST+RS10 CRST+RS15	CON vs. RS5	ns
							CON vs. CRST	p < 0.01
							CON vs. CRST+IMI	ns
							CON vs. CRST+RS5	ns
							CON vs. CRST+RS10	p < 0.01
							CON vs. CRST+RS15	p < 0.01
							RS5 vs. CRST	p < 0.01
							RS5 vs. CRST+IMI	ns
							RS5 vs. CRST+RS5	ns
							RS5 vs. CRST+RS10	p < 0.01
							RS5 vs. CRST+RS15	p < 0.01
							CRST vs. CRST+IMI	p < 0.01
							CRST vs. CRST+RS5	p < 0.01
							CRST vs. CRST+RS10	ns
							CRST vs. CRST+RS15	ns
							CRST+IMI vs. CRST+RS5	ns
							CRST+IMI vs. CRST+RS10	p < 0.01
							CRST+IMI vs. CRST+RS15	p < 0.01
							CRST+RS5 vs. CRST+RS10	p < 0.01
							CRST+RS5 vs. CRST+RS15	p < 0.01
							CRST+RS10 vs. CRST+RS15	ns
	CON(10) RS5(9) CRST(10) CRST+IMI(10) CRST+RS5(10) CRST+RS10(10) CRST+RS15(10)	One-way ANOVA, Newman-Keuls post-hoc test			F (6, 62) = 9.042, p < 0.0001	Non-target chamber: CON RS5 CRST CRST+IMI CRST+RS5 CRST+RS10 CRST+RS15	CON vs. RS5	ns
							CON vs. CRST	p < 0.01
							CON vs. CRST+IMI	ns
							CON vs. CRST+RS5	ns
							CON vs. CRST+RS10	p < 0.01
							CON vs. CRST+RS15	p < 0.01
							RS5 vs. CRST	p < 0.01
							RS5 vs. CRST+IMI	ns
							RS5 vs. CRST+RS5	ns
							RS5 vs. CRST+RS10	p < 0.01
							RS5 vs. CRST+RS15	p < 0.01
							CRST vs. CRST+IMI	p < 0.01
							CRST vs. CRST+RS5	p < 0.01
							CRST vs. CRST+RS10	ns
							CRST vs. CRST+RS15	ns
							CRST+IMI vs. CRST+RS5	ns
							CRST+IMI vs. CRST+RS10	p < 0.05
							CRST+IMI vs. CRST+RS15	p < 0.01
							CRST+RS5 vs. CRST+RS10	p < 0.01
							CRST+RS5 vs. CRST+RS15	p < 0.01
							CRST+RS10 vs. CRST+RS15	ns
1c	CON(10) RS5(9) CRST(10) CRST+IMI(10) CRST+RS5(10) CRST+RS10(10) CRST+RS15(10)	One-way ANOVA, Newman-Keuls post-hoc test			F (6, 62) = 7.470, p < 0.0001	CON RS5 CRST CRST+IMI CRST+RS5 CRST+RS10 CRST+RS15	CON vs. RS5	ns
							CON vs. CRST	p < 0.05
							CON vs. IMI	ns
							CON vs. CRST+RS5	ns
							CON vs. CRST+RS10	p < 0.05
							CON vs. CRST+RS15	p < 0.05
							RS5 vs. CRST	p < 0.01
							RS5 vs. CRST+IMI	ns
							RS5 vs. CRST+RS5	ns
							RS5 vs. CRST+RS10	p < 0.01
							RS5 vs. CRST+RS15	p < 0.01
							CRST vs. CRST+IMI	p < 0.01
							CRST vs. CRST+RS5	p < 0.01
							CRST vs. CRST+RS10	ns
							CRST vs. CRST+RS15	ns
							CRST+IMI vs. CRST+RS5	ns
							CRST+IMI vs. CRST+RS10	p < 0.01
							CRST+IMI vs. CRST+RS15	p < 0.01
							CRST+RS5 vs. CRST+RS10	p < 0.01
							CRST+RS5 vs. CRST+RS15	p < 0.01
							CRST+RS10 vs. CRST+RS15	ns
1d	CON(10) RS5(9) CRST(10) CRST+IMI(10) CRST+RS5(10) CRST+RS10(10) CRST+RS15(10)	One-way ANOVA, Newman-Keuls post-hoc test			F (6, 62) = 11.00, p < 0.0001	CON RS5 CRST CRST+IMI CRST+RS5 CRST+RS10 CRST+RS15	CON vs. RS5	ns
							CON vs. CRST	p < 0.01
							CON vs. IMI	ns
							CON vs. CRST+RS5	ns
							CON vs. CRST+RS10	p < 0.01
							CON vs. CRST+RS15	p < 0.01
							RS5 vs. CRST	p < 0.01
							RS5 vs. CRST+IMI	ns
							RS5 vs. CRST+RS5	ns
							RS5 vs. CRST+RS10	p < 0.01
							RS5 vs. CRST+RS15	p < 0.01
							CRST vs. CRST+IMI	p < 0.01
							CRST vs. CRST+RS5	p < 0.01
							CRST vs. CRST+RS10	ns
							CRST vs. CRST+RS15	ns
							CRST+IMI vs. CRST+RS5	ns
							CRST+IMI vs. CRST+RS10	p < 0.01
							CRST+IMI vs. CRST+RS15	p < 0.01
							CRST+RS5 vs. CRST+RS10	p < 0.01
							CRST+RS5 vs. CRST+RS15	p < 0.01
							CRST+RS10 vs. CRST+RS15	ns
1e	CON(10) RS5(9) CRST(10) CRST+IMI(10) CRST+RS5(10) CRST+RS10(10) CRST+RS15(10)	One-way ANOVA, Newman-Keuls post-hoc test			F (6, 62) = 12.22, p < 0.0001	CON RS5 CRST CRST+IMI CRST+RS5 CRST+RS10 CRST+RS15	CON vs. RS5	ns
							CON vs. CRST	p < 0.01
							CON vs. IMI	ns
							CON vs. CRST+RS5	ns
							CON vs. CRST+RS10	p < 0.01
							CON vs. CRST+RS15	p < 0.01
							RS5 vs. CRST	p < 0.01
							RS5 vs. CRST+IMI	ns
							RS5 vs. CRST+RS5	ns
							RS5 vs. CRST+RS10	p < 0.01
							RS5 vs. CRST+RS15	p < 0.01
							CRST vs. CRST+IMI	p < 0.01
							CRST vs. CRST+RS5	p < 0.01
							CRST vs. CRST+RS10	ns
							CRST vs. CRST+RS15	ns
							CRST+IMI vs. CRST+RS5	ns
							CRST+IMI vs. CRST+RS10	p < 0.01
							CRST+IMI vs. CRST+RS15	p < 0.01
							CRST+RS5 vs. CRST+RS10	p < 0.01
							CRST+RS5 vs. CRST+RS15	p < 0.01
							CRST+RS10 vs. CRST+RS15	ns
1f,g	CON(10) RS5(9) CRST(10) CRST+IMI(10) CRST+RS5(10) CRST+RS10(10) CRST+RS15(10)	Principal component anaylsis (PCA)	TST x FST	Kaiser-Meyer-Olkin Measure of Sampling Adequacy, 0.5
				Bartlett's Test of Sphericity, p < 0.0001
				Communality, 0.813
				Eigenvalues, -1.6
		K-Means clustering (k=2)	SIT x SPT x [TST xFST]	Centroid 1: X = 0.56, Y = 0.51, Z = -0.71 Centroid 2: X = -0.77, Y = -0.70, Z = 0.98		CON	100% in cluster 1 vs. 0% in cluster 2
						RS5	100% in cluster 1 vs. 0% in cluster 2
						CRST	0% in cluster 1 vs. 100% in cluster 2
						CRST+IMI	90% in cluster 1 vs. 10% in cluster 2
						CRST+RS5	100% in cluster 1 vs. 0% in cluster 2
						CRST+RS10	20% in cluster 1 vs. 80% in cluster 2
						CRST+RS15	0% in cluster 1 vs. 100% in cluster 2
1h	CON(8) CRST(10) CRST+RS5(8) CRST+RS10(8) CRST+RS15(8)	One-way ANOVA, Newman-Keuls post-hoc test			F (4, 37) = 8.427, p < 0.0001	CON CRST CRST+RS5 CRST+RS10 CRST+RS15	CON vs. CRST	p < 0.01
							CON vs. CRST+RS5	ns
							CON vs. CRST+RS10	p < 0.01
							CON vs. CRST+RS15	p < 0.01
							CRST vs. CRST+RS5	p < 0.01
							CRST vs. CRST+RS10	ns
							CRST vs. CRST+RS15	ns
							CRST+RS5 vs. CRST+RS10	p < 0.05
							CRST+RS5 vs. CRST+RS15	p < 0.01
							CRST+RS10 vs. CRST+RS15	ns
1i	CON(8) CRST(10) CRST+RS5(8) CRST+RS10(8) CRST+RS15(8)	One-way ANOVA, Newman-Keuls post-hoc test			F (4, 37) = 34.51, p < 0.0001	CON CRST CRST+RS5 CRST+RS10 CRST+RS15	CON vs. CRST	p < 0.01
							CON vs. CRST+RS5	ns
							CON vs. CRST+RS10	p < 0.01
							CON vs. CRST+RS15	p < 0.01
							CRST vs. CRST+RS5	p < 0.01
							CRST vs. CRST+RS10	ns
							CRST vs. CRST+RS15	ns
							CRST+RS5 vs. CRST+RS10	p < 0.01
							CRST+RS5 vs. CRST+RS15	p < 0.01
							CRST+RS10 vs. CRST+RS15	ns
1k	CON(11) CSDS(Sus)(8) CSDS(Sus)+RS5(9)	One-way ANOVA, Newman-Keuls post-hoc test			F (2, 25) = 12.56, p = 0.0002	CON CSDS(Sus) CSDS(Sus)+RS5	CON vs. CSDS(Sus)	p < 0.01
							CON vs. CSDS(Sus)+RS5	ns
							CSDS(Sus) vs. CSDS(Sus)+RS5	p < 0.01
1l	CON(11) CSDS(Sus)(8) CSDS(Sus)+RS5(9)	One-way ANOVA, Newman-Keuls post-hoc test			F (2, 25) = 7.416, p = 0.0030	CON CSDS(Sus) CSDS(Sus)+RS5	CON vs. CSDS(Sus)	p < 0.01
							CON vs. CSDS(Sus)+RS5	ns
							CSDS(Sus) vs. CSDS(Sus)+RS5	p < 0.01
1m	CON(11) CSDS(Sus)(8) CSDS(Sus)+RS5(9)	One-way ANOVA, Newman-Keuls post-hoc test			F (2, 25) = 11.01, p = 0.0004	CON CSDS(Sus) CSDS(Sus)+RS5	CON vs. CSDS(Sus)	p < 0.01
							CON vs. CSDS(Sus)+RS5	ns
							CSDS(Sus) vs. CSDS(Sus)+RS5	p < 0.01
1n	CON(11) CSDS(Sus)(8) CSDS(Sus)+RS5(9)	One-way ANOVA, Newman-Keuls post-hoc test			F (2, 25) = 8.372, p = 0.0016	CON CSDS(Sus) CSDS(Sus)+RS5	CON vs. CSDS(Sus)	p < 0.01
							CON vs. CSDS(Sus)+RS5	ns
							CSDS(Sus) vs. CSDS(Sus)+RS5	p < 0.05
2a	basal(9), 6 data points S5, 0 min(9), 6 data points S5, 10 min(9), 6 data points S5, 30 min(9), 6 data points S15, 0 min(9), 6 data points S15, 10 min(9), 6 data points S15, 30 min(9), 6 data points S60, 0 min(9), 6 data points S120, 0 min(8), 4 data points S120, 30 min(8), 6 data points	One-way ANOVA, Newman-Keuls post-hoc test	CORT		F (3, 20) = 10.07, p = 0.0003	basal S5, 0 min S5, 10 min S5, 30 min	basal vs. S5, 0 min	p < 0.01
							basal vs. S5, 10 min	p < 0.01
							basal vs. S5, 30 min	ns
							S5, 0 min vs. S5, 10 min	ns
							S5, 0 min vs. S5, 30 min	p < 0.05
							S5, 10 min vs. S5, 30 min	p < 0.05
		One-way ANOVA, Newman-Keuls post-hoc test	CORT		F (3, 20) = 9.775, p = 0.0004	basal S15, 0 min S15, 10 min S15, 30 min	basal vs. S15, 0 min	p < 0.01
							basal vs. S5, 10 min	p < 0.01
							basal vs. S15, 30 min	ns
							S15, 0 min vs. S15, 10 min	ns
							S15, 0 min vs. S15, 30 min	p < 0.05
							S15, 10 min vs. S15, 30 min	p < 0.05
		One-way ANOVA, Newman-Keuls post-hoc test	CORT		F (3, 18) = 20.70, p < 0.0001	basal S60, 0 min S120, 0 min S120, 30 min	basal vs. S60, 0 min	p < 0.01
							basal vs. S120, 0 min	p < 0.01
							basal vs. S120, 30 min	p < 0.01
							S60, 0 min vs. S120, 0 min	p < 0.01
							S120, 0 min vs. S120, 30 min	p < 0.01
		One-way ANOVA, Newman-Keuls post-hoc test	CORT		F (6, 35) = 7.556, p < 0.0001	S5 group: 0 min, 10 min, 30 min S15 group: 0 min, 10 min, 30 min	0 min: S5 vs. S15	ns
							10 min: S5 vs. S15	ns
							30 min: S5 vs. S15	ns
2c	CON group: basal(7), 4 data points S5, 0 min(8), 6 data points S5, 10 min(8), 6 data points S5, 30 min(8), 6 data points S5, 60 min(8), 4 data points S5, 120 min(8), 4 data points CRST group: basal(8), 4 data points S5, 0 min(8), 6 data points S5, 10 min(8), 6 data points S5, 30 min(8), 6 data points S5, 60 min(8), 4 data points S5, 120 min(7), 4 data points CRST+RS5 group: basal(8), 4 data point…	One-way ANOVA, Newman-Keuls post-hoc test	CORT		F (5, 24) = 4.994, p = 0.0028	CON group: basal S5, 0 min S5, 10 min S5, 30 min S5, 60 min S5, 120 min	basal vs. 0 min	p < 0.05
							basal vs. 10 min	p < 0.05
							basal vs. 30 min	p < 0.05
							basal vs. 60 min	ns
							basal vs. 120 min	ns
							0 min vs. 10 min	ns
							0 min vs. 30 min	ns
							0 min vs. 60 min	ns
							0 min vs. 120 min	ns
							10 min vs. 30 min	ns
							10 min vs. 60 min	ns
							10 min vs. 120 min	p < 0.05
							30 min vs. 60 min	ns
							30 min vs. 120 min	ns
							60 min vs. 120 min	ns
		One-way ANOVA, Newman-Keuls post-hoc test	CORT		F (5, 24) = 3.404, p = 0.0183	CRST group: basal S5, 0 min S5, 10 min S5, 30 min S5, 60 min S5, 120 min	basal vs. 0 min	ns
							basal vs. 10 min	ns
							basal vs. 30 min	ns
							basal vs. 60 min	ns
							basal vs. 120 min	ns
							0 min vs. 10 min	ns
							0 min vs. 30 min	ns
							0 min vs. 60 min	ns
							0 min vs. 120 min	ns
							10 min vs. 30 min	ns
							10 min vs. 60 min	ns
							10 min vs. 120 min	p < 0.05
							30 min vs. 60 min	ns
							30 min vs. 120 min	p < 0.05
							60 min vs. 120 min	ns
		One-way ANOVA, Newman-Keuls post-hoc test	CORT		F (5, 24) = 8.488, p < 0.0001	CRST+RS5 group: basal S5, 0 min S5, 10 min S5, 30 min S5, 60 min S5, 120 min	basal vs. 0 min	p < 0.01
							basal vs. 10 min	p < 0.01
							basal vs. 30 min	p < 0.05
							basal vs. 60 min	ns
							basal vs. 120 min	ns
							0 min vs. 10 min	ns
							0 min vs. 30 min	ns
							0 min vs. 60 min	p < 0.05
							0 min vs. 120 min	p < 0.01
							10 min vs. 30 min	ns
							10 min vs. 60 min	p < 0.05
							10 min vs. 120 min	p < 0.01
							30 min vs. 60 min	ns
							30 min vs. 120 min	ns
							60 min vs. 120 min	ns
2c	CON group: basal(7), 4 data points S5, 0 min(8), 6 data points S5, 10 min(8), 6 data points S5, 30 min(8), 6 data points S5, 60 min(8), 4 data points S5, 120 min(8), 4 data points CRST group: basal(8), 4 data points S5, 0 min(8), 6 data points S5, 10 min(8), 6 data points S5, 30 min(8), 6 data points S5, 60 min(8), 4 data points S5, 120 min(7), 4 data points CRST+RS5 group: basal(8), 4 data point…	One-way ANOVA, Newman-Keuls post-hoc test	CORT		F (2, 9) = 29.73, p = 0.0001	basal: CON CRST RST+RS5	basal: CON vs. CRST	p < 0.01
							basal: CON vs. CRST+RS5	ns
							basal: CRST vs. CRST+RS5	p < 0.01
		One-way ANOVA, Newman-Keuls post-hoc test	CORT		F (2, 15) = 1.366, p = 0.2852	0 min: CON CRST RST+RS5	0 min: CON vs. CRST	ns
							0 min: CON vs. CRST+RS5	ns
							0 min: CRST vs. CRST+RS5	ns
		One-way ANOVA, Newman-Keuls post-hoc test	CORT		F (2, 15) = 0.7547, p = 0.4872	10 min: CON CRST RST+RS5	10 min: CON vs. CRST	ns
							10 min: CON vs. CRST+RS5	ns
							10 min: CRST vs. CRST+RS5	ns
		One-way ANOVA, Newman-Keuls post-hoc test	CORT		F (2, 15) = 4.770, p = 0.0249	30 min: CON CRST RST+RS5	30 min: CON vs. CRST	p < 0.05
							30 min: CON vs. CRST+RS5	ns
							30 min: CRST vs. CRST+RS5	p < 0.05
		One-way ANOVA, Newman-Keuls post-hoc test	CORT		F (2, 9) = 14.03, p = 0.0017	60 min: CON CRST RST+RS5	60 min: CON vs. CRST	p < 0.01
							60 min: CON vs. CRST+RS5	ns
							60 min: CRST vs. CRST+RS5	p < 0.01
		One-way ANOVA, Newman-Keuls post-hoc test	CORT		F (2, 9) = 4.753, p = 0.0390	120 min: CON CRST RST+RS5	120 min: CON vs. CRST	ns
							120 min:CON vs. CRST+RS5	ns
							120 min: CRST vs. CRST+RS5	p < 0.05
2d		One-way ANOVA, Newman-Keuls post-hoc test	CORT		F (2, 3) = 117.4, p = 0.0014	CON CRST CRST+RS5	CON vs. CRST	p < 0.01
							CON vs. CRST+RS5	ns
							CRST vs. CRST+RS5	p < 0.01
2e	CON(7), 4 data points CRST(7), 4 data points CRST+IMI(7), 4 data points CRST+RS5(7), 4 data points CRST+RS10(7), 4 data points CRST+RS15(7), 4 data points	One-way ANOVA, Newman-Keuls post-hoc test	CORT		F (5, 18) = 5.997, p = 0.0020	CON CRST CRST+IMI CRST+RS5 CRST+RS10 CRST+RS15	CON vs. CRST	p < 0.01
							CON vs. CRST+IMI	ns
							CON vs. CRST+RS5	ns
							CON vs. CRST+RS10	ns
							CON vs. CRST+RS15	ns
							CRST vs. CRST+IMI	p < 0.01
							CRST vs. CRST+RS5	p < 0.01
							CRST vs. CRST+RS10	p < 0.01
							CRST vs. CRST+RS15	p < 0.05
							CRST+IMI vs. CRST+RS5	ns
							CRST+IMI vs. CRST+RS10	ns
							CRST+IMI vs. CRST+RS15	ns
							CRST+RS5 vs. CRST+RS10	ns
							CRST+RS5 vs. CRST+RS15	ns
							CRST+RS10 vs. CRST+RS15	ns
2f	CON(7), 4 repeats CRST(8), 4 repeats CRST+IMI(8), 3 repeats CRST+RS5(8), 4 repeats CRST+RS10(7), 3 repeats CRST+RS15(7), 3 repeats	One-way ANOVA, Newman-Keuls post-hoc test	CRH		F (5, 36) = 8.103, p < 0.0001	CON CRST CRST+IMI CRST+RS5 CRST+RS10 CRST+RS15	CON vs. CRST	p < 0.01
							CON vs. CRST+IMI	ns
							CON vs. CRST+RS5	ns
							CON vs. CRST+RS10	ns
							CON vs. CRST+RS15	p < 0.01
							CRST vs. CRST+IMI	p < 0.01
							CRST vs. CRST+RS5	p < 0.01
							CRST vs. CRST+RS10	ns
							CRST vs. CRST+RS15	ns
							CRST+IMI vs. CRST+RS5	ns
							CRST+IMI vs. CRST+RS10	ns
							CRST+IMI vs. CRST+RS15	p < 0.01
							CRST+RS5 vs. CRST+RS10	p < 0.05
							CRST+RS5 vs. CRST+RS15	p < 0.01
							CRST+RS10 vs. CRST+RS15	ns
	CON(7), 4 repeats CRST(8), 4 repeats CRST+IMI(8), 3 repeats CRST+RS5(8), 4 repeats CRST+RS10(7), 3 repeats CRST+RS15(7), 3 repeats	One-way ANOVA, Newman-Keuls post-hoc test	AVP		F (5, 36) = 12.42, p < 0.0001	CON CRST CRST+IMI CRST+RS5 CRST+RS10 CRST+RS15	CON vs. CRST	p < 0.01
							CON vs. CRST+IMI	ns
							CON vs. CRST+RS5	ns
							CON vs. CRST+RS10	ns
							CON vs. CRST+RS15	ns
							CRST vs. CRST+IMI	p < 0.01
							CRST vs. CRST+RS5	p < 0.01
							CRST vs. CRST+RS10	p < 0.01
							CRST vs. CRST+RS15	p < 0.01
							CRST+IMI vs. CRST+RS5	ns
							CRST+IMI vs. CRST+RS10	ns
							CRST+IMI vs. CRST+RS15	ns
							CRST+RS5 vs. CRST+RS10	ns
							CRST+RS5 vs. CRST+RS15	p < 0.05
							CRST+RS10 vs. CRST+RS15	ns
2g	Veh(9), 6 data points CORT(0.05) group: 10 min(8), 4 data points 30 min(8), 4 data points CORT(0.1) group: 10 min(9), 6 data points 30 min(8), 4 data points CORT(0.5) group: 10 min(9), 6 data points 30 min(9), 6 data points CORT(1.0) group: 10 min(9), 6 data points 30 min(9), 6 data points CORT(1.5) group: 10 min(8), 4 data points 30 min(8), 4 data points CORT(2.0) group: 10 min(9), 6 data points…	One-way ANOVA, Newman-Keuls post-hoc test	CORT		F (2, 11) = 2.718, p = 0.1098	Veh CORT(0.05), 10 min CORT(0.05), 30 min	Veh vs. CORT(0.05), 10 min	ns
							Veh vs. CORT(0.05), 30 min	ns
							CORT(0.05), 10 min vs. CORT(0.05), 30 min	ns
		One-way ANOVA, Newman-Keuls post-hoc test	CORT		F (2, 13) = 11.56, p = 0.0013	Veh CORT(0.1), 10 min CORT(0.1), 30 min	Veh vs. CORT(0.1), 10 min	p < 0.01
							Veh vs. CORT(0.1), 30 min	ns
							CORT(0.1), 10 min vs. CORT(0.1), 30 min	p < 0.01
		One-way ANOVA, Newman-Keuls post-hoc test	CORT		F (2, 15) = 15.80, p = 0.0002	Veh CORT(0.5), 10 min CORT(0.5), 30 min	Veh vs. CORT(0.5), 10 min	p < 0.01
							Veh vs. CORT(0.5), 30 min	p < 0.01
							CORT(0.5), 10 min vs. CORT(0.5), 30 min	ns
		One-way ANOVA, Newman-Keuls post-hoc test	CORT		F (2, 15) = 102.8, p < 0.0001	Veh CORT(1.0), 10 min CORT(1.0), 30 min	Veh vs. CORT(1.0), 10 min	p < 0.01
							Veh vs. CORT(1.0), 30 min	p < 0.01
							CORT(1.0), 10 min vs. CORT(1.0), 30 min	p < 0.01
		One-way ANOVA, Newman-Keuls post-hoc test	CORT		F (2, 11) = 90.22, p < 0.0001	Veh CORT(1.5), 10 min CORT(1.5), 30 min	Veh vs. CORT(1.5), 10 min	p < 0.01
							Veh vs. CORT(1.5), 30 min	p < 0.01
							CORT(1.5), 10 min vs. CORT(1.5), 30 min	p < 0.01
		One-way ANOVA, Newman-Keuls post-hoc test	CORT		F (2, 15) = 30.91, p < 0.0001	Veh CORT(2.0), 10 min CORT(2.0), 30 min	Veh vs. CORT(2.0), 10 min	p < 0.01
							Veh vs. CORT(2.0), 30 min	p < 0.01
							CORT(2.0), 10 min vs. CORT(2.0), 30 min	p < 0.05
		One-way ANOVA, Newman-Keuls post-hoc test	CORT		F (2, 15) = 155.3, p < 0.0001	Veh CORT(5.0), 10 min CORT(5.0), 30 min	Veh vs. CORT(5.0), 10 min	p < 0.01
							Veh vs. CORT(5.0), 30 min	p < 0.01
							CORT(5.0), 10 min vs. CORT(5.0), 30 min	p < 0.01
2g	Veh(9), 6 data points CORT(0.05) group: 10 min(8), 4 data points 30 min(8), 4 data points CORT(0.1) group: 10 min(9), 6 data points 30 min(8), 4 data points CORT(0.5) group: 10 min(9), 6 data points 30 min(9), 6 data points CORT(1.0) group: 10 min(9), 6 data points 30 min(9), 6 data points CORT(1.5) group: 10 min(8), 4 data points 30 min(8), 4 data points CORT(2.0) group: 10 min(9), 6 data points…	One-way ANOVA, Newman-Keuls post-hoc test	CORT		F (6, 31) = 178.6, p < 0.0001	10 min: Veh CORT(0.05) CORT(0.1) CORT(0.5) CORT(1.0) CORT(1.5) CORT(2.0) CORT(5.0)	10 min: Veh vs. CORT(0.05)	ns
							10 min: Veh vs. CORT(0.1)	ns
							10 min: Veh vs. CORT(1.0)	p < 0.01
							10 min: Veh vs. CORT(1.5)	p < 0.01
							10 min: Veh vs. CORT(2.0)	p < 0.01
							10 min: Veh vs. CORT(5.0)	p < 0.01
							10 min: CORT(0.05) vs. CORT(0.1)	ns
							10 min: CORT(0.05) vs. CORT(1.0)	p < 0.01
							10 min: CORT(0.05) vs. CORT(1.5)	p < 0.01
							10 min: CORT(0.05) vs. CORT(2.0)	p < 0.01
							10 min: CORT(0.05) vs. CORT(5.0)	p < 0.01
							10 min: CORT(0.1) vs. CORT(1.0)	p < 0.01
							10 min: CORT(0.1) vs. CORT(1.5)	p < 0.01
							10 min: CORT(0.1) vs. CORT(2.0)	p < 0.01
							10 min: CORT(0.1) vs. CORT(5.0)	p < 0.01
							10 min: CORT(1.0) vs. CORT(1.5)	p < 0.01
							10 min: CORT(1.0) vs. CORT(2.0)	p < 0.01
							10 min: CORT(1.0) vs. CORT(5.0)	p < 0.01
							10 min: CORT(1.5) vs. CORT(2.0)	ns
							10 min: CORT(1.5) vs. CORT(5.0)	p < 0.01
							10 min: CORT(2.0) vs. CORT(5.0)	p < 0.01
		One-way ANOVA, Newman-Keuls post-hoc test	CORT		F (6, 29) = 32.78, p < 0.0001	30 min: Veh CORT(0.05) CORT(0.1) CORT(0.5) CORT(1.0) CORT(1.5) CORT(2.0) CORT(5.0)	30 min: Veh vs. CORT(0.05)	ns
							30 min: Veh vs. CORT(0.1)	ns
							30 min: Veh vs. CORT(1.0)	ns
							30 min: Veh vs. CORT(1.5)	p < 0.01
							30 min: Veh vs. CORT(2.0)	p < 0.01
							30 min: Veh vs. CORT(5.0)	p < 0.01
							30 min: CORT(0.05) vs. CORT(0.1)	ns
							30 min: CORT(0.05) vs. CORT(1.0)	ns
							30 min: CORT(0.05) vs. CORT(1.5)	p < 0.05
							30 min: CORT(0.05) vs. CORT(2.0)	p < 0.01
							30 min: CORT(0.05) vs. CORT(5.0)	p < 0.01
							30 min: CORT(0.1) vs. CORT(1.0)	ns
							30 min: CORT(0.1) vs. CORT(1.5)	p < 0.05
							30 min: CORT(0.1) vs. CORT(2.0)	p < 0.01
							30 min: CORT(0.1) vs. CORT(5.0)	p < 0.01
							30 min: CORT(1.0) vs. CORT(1.5)	ns
							30 min: CORT(1.0) vs. CORT(2.0)	p < 0.01
							30 min: CORT(1.0) vs. CORT(5.0)	p < 0.01
							30 min: CORT(1.5) vs. CORT(2.0)	ns
							30 min: CORT(1.5) vs. CORT(5.0)	p < 0.01
							30 min: CORT(2.0) vs. CORT(5.0)	p < 0.01
2i	CON(10) CRST+Veh(10) CRST+RS5(10) CRST+CORT(0.1)(10) CRST+CORT(0.5)(10) CRST+CORT(1.0)(10)	One-way ANOVA, Newman-Keuls post-hoc test			F (5, 54) = 7.034, p < 0.0001	CON CRST+Veh CRST+RS5 CRST+CORT(0.1) CRST+CORT(0.5) CRST+CORT(1.0)	CON vs. CRST+Veh	p < 0.01
							CON vs. CRST+RS5	ns
							CON vs. CRST+CORT(0.1)	ns
							CON vs. CRST+CORT(0.5)	ns
							CON vs. CRST+CORT(1.0)	ns
							CRST+Veh vs. CRST+RS5	p < 0.01
							CRST+Veh vs. CRST+CORT(0.1)	p < 0.01
							CRST+Veh vs. CRST+CORT(0.5)	p < 0.01
							CRST+Veh vs. CRST+CORT(1.0)	p < 0.01
							CRST+RS5 vs. CRST+CORT(0.1)	ns
							CRST+RS5 vs. CRST+CORT(0.5)	ns
							CRST+RS5 vs. CRST+CORT(1.0)	ns
							CRST+CORT(0.1) vs. CRST+CORT(0.5)	ns
							CRST+CORT(0.1) vs. CRST+CORT(1.0)	ns
							CRST+CORT(0.5) vs. CRST+CORT(1.0)	ns
2j	CON(10) CRST+Veh(10) CRST+RS5(10) CRST+CORT(0.1)(10) CRST+CORT(0.5)(10) CRST+CORT(1.0)(10)	One-way ANOVA, Newman-Keuls post-hoc test			F (5, 54) = 7.004, p < 0.0001	CON CRST+Veh CRST+RS5 CRST+CORT(0.1) CRST+CORT(0.5) CRST+CORT(1.0)	CON vs. CRST+Veh	p < 0.01
							CON vs. CRST+RS5	ns
							CON vs. CRST+CORT(0.1)	ns
							CON vs. CRST+CORT(0.5)	ns
							CON vs. CRST+CORT(1.0)	ns
							CRST+Veh vs. CRST+RS5	p < 0.01
							CRST+Veh vs. CRST+CORT(0.1)	p < 0.01
							CRST+Veh vs. CRST+CORT(0.5)	p < 0.01
							CRST+Veh vs. CRST+CORT(1.0)	p < 0.01
							CRST+RS5 vs. CRST+CORT(0.1)	ns
							CRST+RS5 vs. CRST+CORT(0.5)	ns
							CRST+RS5 vs. CRST+CORT(1.0)	ns
							CRST+CORT(0.1) vs. CRST+CORT(0.5)	ns
							CRST+CORT(0.1) vs. CRST+CORT(1.0)	ns
							CRST+CORT(0.5) vs. CRST+CORT(1.0)	ns
2k	CON(10) CRST+Veh(10) CRST+RS5(10) CRST+CORT(0.1)(10) CRST+CORT(0.5)(10) CRST+CORT(1.0)(10)	One-way ANOVA, Newman-Keuls post-hoc test			F (5, 54) = 7.071, p < 0.0001	CON CRST+Veh CRST+RS5 CRST+CORT(0.1) CRST+CORT(0.5) CRST+CORT(1.0)	CON vs. CRST+Veh	p < 0.01
							CON vs. CRST+RS5	ns
							CON vs. CRST+CORT(0.1)	ns
							CON vs. CRST+CORT(0.5)	ns
							CON vs. CRST+CORT(1.0)	ns
							CRST+Veh vs. CRST+RS5	p < 0.01
							CRST+Veh vs. CRST+CORT(0.1)	p < 0.01
							CRST+Veh vs. CRST+CORT(0.5)	p < 0.01
							CRST+Veh vs. CRST+CORT(1.0)	p < 0.01
							CRST+RS5 vs. CRST+CORT(0.1)	ns
							CRST+RS5 vs. CRST+CORT(0.5)	ns
							CRST+RS5 vs. CRST+CORT(1.0)	ns
							CRST+CORT(0.1) vs. CRST+CORT(0.5)	ns
							CRST+CORT(0.1) vs. CRST+CORT(1.0)	ns
							CRST+CORT(0.5) vs. CRST+CORT(1.0)	ns
2l	CON(10) CRST+Veh(10) CRST+RS5(10) CRST+CORT(0.1)(10) CRST+CORT(0.5)(10) CRST+CORT(1.0)(10)	One-way ANOVA, Newman-Keuls post-hoc test			F (5, 54) = 5.668, p = 0.0003	CON CRST+Veh CRST+RS5 CRST+CORT(0.1) CRST+CORT(0.5) CRST+CORT(1.0)	CON vs. CRST+Veh	p < 0.01
							CON vs. CRST+RS5	ns
							CON vs. CRST+CORT(0.1)	ns
							CON vs. CRST+CORT(0.5)	ns
							CON vs. CRST+CORT(1.0)	ns
							CRST+Veh vs. CRST+RS5	p < 0.01
							CRST+Veh vs. CRST+CORT(0.1)	p < 0.01
							CRST+Veh vs. CRST+CORT(0.5)	p < 0.01
							CRST+Veh vs. CRST+CORT(1.0)	p < 0.01
							CRST+RS5 vs. CRST+CORT(0.1)	ns
							CRST+RS5 vs. CRST+CORT(0.5)	ns
							CRST+RS5 vs. CRST+CORT(1.0)	ns
							CRST+CORT(0.1) vs. CRST+CORT(0.5)	ns
							CRST+CORT(0.1) vs. CRST+CORT(1.0)	ns
							CRST+CORT(0.5) vs. CRST+CORT(1.0)	ns
2m	CON(8), 4 data points CRST+Veh(8), 4 data points CRST+RS5(8), 4 data points CRST+CORT(0.1)(8), 4 data points CRST+CORT(0.5)(8), 4 data points CRST+CORT(1.0)(8), 4 data points	One-way ANOVA, Newman-Keuls post-hoc test	CORT		F (5, 18) = 5.119, p = 0.0043	CON CRST+Veh CRST+RS5 CRST+CORT(0.1) CRST+CORT(0.5) CRST+CORT(1.0)	CON vs. CRST+Veh	p < 0.01
							CON vs. CRST+RS5	ns
							CON vs. CRST+CORT(0.1)	ns
							CON vs. CRST+CORT(0.5)	ns
							CON vs. CRST+CORT(1.0)	ns
							CRST+Veh vs. CRST+RS5	p < 0.01
							CRST+Veh vs. CRST+CORT(0.1)	p < 0.01
							CRST+Veh vs. CRST+CORT(0.5)	p < 0.01
							CRST+Veh vs. CRST+CORT(1.0)	p < 0.01
							CRST+RS5 vs. CRST+CORT(0.1)	ns
							CRST+RS5 vs. CRST+CORT(0.5)	ns
							CRST+RS5 vs. CRST+CORT(1.0)	ns
							CRST+CORT(0.1) vs. CRST+CORT(0.5)	ns
							CRST+CORT(0.1) vs. CRST+CORT(1.0)	ns
							CRST+CORT(0.5) vs. CRST+CORT(1.0)	ns
2n	CON(10) CRST+Veh(10) CRST+RS5(10) CRST+CORT(0.1)(10)	One-way ANOVA, Newman-Keuls post-hoc test	Adrenal gland weight		F (3, 36) = 10.78, p < 0.0001	CON CRST+Veh CRST+RS5 CRST+CORT(0.1)	CON vs. CRST+Veh	p < 0.01
							CON vs. CRST+RS5	ns
							CON vs. CRST+CORT(0.1)	ns
							CRST+Veh vs. CRST+RS5	p < 0.01
							CRST+Veh vs. CRST+CORT(0.1)	p < 0.01
							CRST+RS5 vs. CRST+CORT(0.1)	ns
2o,p	CON(10) CRST+Veh(10) CRST+RS5(10) CRST+CORT(0.1)(10)	Principal component anaylsis (PCA)	SIT x SPT	Kaiser-Meyer-Olkin Measure of Sampling Adequacy, 0.500
				Bartlett's Test of Sphericity, p = 0.001
				Communality, 0.760
				Eigenvalues, 1.52
		Principal component anaylsis (PCA)	TST x FST	Kaiser-Meyer-Olkin Measure of Sampling Adequacy, 0.500
				Bartlett's Test of Sphericity, p = 0.002
				Communality, 0.734
				Eigenvalues, 1.47
		K-Means clustering (k=2)	AG weight x [SITxSPT] x [TSTxFST]	Centroid 1: X = -0.37, Y = 0.36, Z = -0.33 Centroid 2 : X = 1.5, Y = -1.44, Z = 0.36		CON	100% in cluster 1 vs. 0% in cluster 2
						CRST+Veh	20% in cluster 1 vs. 80% in cluster 2
						CRST+RS5	100% in cluster 1 vs. 0% in cluster 2
						CRST+CORT(0.1)	100% in cluster 1 vs. 0% in cluster 2
3b	CON(10), 6 data points CRST+Sham(8), 4 data points CRST+Sham+RS5(7), 4 data points CRST+ADX group: basal(7), 4 data points S5 after 0 min(7), 4 data points S5 after 10 min(7), 4 data points S5 after 30 min(7), 4 data points CRST+ADX+RS5 group: basal(7), 4 data points S5 after 0 min(8), 4 data points S5 after 10 min(7), 4 data points S5 after 30 min(7), 4 data points	One-way ANOVA, Newman-Keuls post-hoc test	CORT		F (4, 17) = 15.41, p < 0.0001	basal: CON CRST+Sham CRST+Sham+RS5 CRST+ADX CRST+ADX+RS5	basal: CON vs. CRST+Sham	p < 0.01
							basal: CON vs. CRST+Sham+RS5	ns
							basal: CON vs. CRST+ADX	ns
							basal: CON vs. CRST+ADX+RS5	ns
							basal: CRST+Sham vs. CRST+Sham+RS5	p < 0.01
							basal: CRST+Sham vs. CRST+ADX	p < 0.01
							basal: CRST+Sham vs. CRST+ADX+RS5	p < 0.01
							basal: CRST+Sham+RS5 vs. CRST+ADX	ns
							basal: CRST+Sham+RS5 vs. CRST+ADX+RS5	ns
							basal: CRST+ADX vs. CRST+ADX+RS5	ns
		One-way ANOVA, Newman-Keuls post-hoc test	CORT		F (3, 12) = 0.3315, p = 0.8028	CRST+ADX group: basal S5, 0 min S5, 10 min S5, 30 min	basal vs. S5, 0 min	ns
							basal vs. S5, 10 min	ns
							basal vs. S5, 30 min	ns
							S5, 0 min vs. S5, 10 min	ns
							S5, 0 min vs. S5, 30 min	ns
							S5, 10 min vs. S5, 30 min	ns
		One-way ANOVA, Newman-Keuls post-hoc test	CORT		F (3, 14) = 0.4586, p = 0.7155	CRST+ADX+RS5 group: basal S5, 0 min S5, 10 min S5, 30 min	basal vs. S5, 0 min	ns
							basal vs. S5, 10 min	ns
							basal vs. S5, 30 min	ns
							S5, 0 min vs. S5, 10 min	ns
							S5, 0 min vs. S5, 30 min	ns
							S5, 10 min vs. S5, 30 min	ns
		One-way ANOVA, Newman-Keuls post-hoc test	CORT		F (7, 26) = 0.4013, p = 0.8928	CRST ADX group CRST+ADX+RS5 group	basal	ns
							0 min	ns
							10 min	ns
							30 min	ns
3c	CON(9) CRST+Sham(7) CRST+Sham+RS5(7) CRST+ADX(7) CRST+ADX+RS5(7)	One-way ANOVA, Newman-Keuls post-hoc test			F (4, 32) = 9.430, p < 0.0001	CON CRST+Sham CRST+Sham+RS5 CRST+ADX CRST+ADX+RS5	CON vs. CRST+Sham	p < 0.01
							CON vs. CRST+Sham+RS5	ns
							CON vs. CRST+ADX	p < 0.01
							CON vs. CRST+ADX+RS5	p < 0.01
							CRST+Sham vs. CRST+Sham+RS5	p < 0.05
							CRST+Sham vs. CRST+ADX	ns
							CRST+Sham vs. CRST+ADX+RS5	ns
							CRST+Sham+RS5 vs. CRST+ADX	p < 0.01
							CRST+Sham+RS5 vs. CRST+ADX+RS5	p < 0.05
							CRST+ADX vs. CRST+ADX+RS5	ns
3d	CON(9) CRST+Sham(7) CRST+Sham+RS5(7) CRST+ADX(7) CRST+ADX+RS5(7)	One-way ANOVA, Newman-Keuls post-hoc test			F (4, 32) = 16.57, p < 0.0001	CON CRST+Sham CRST+Sham+RS5 CRST+ADX CRST+ADX+RS5	CON vs. CRST+Sham	p < 0.01
							CON vs. CRST+Sham+RS5	ns
							CON vs. CRST+ADX	p < 0.01
							CON vs. CRST+ADX+RS5	p < 0.01
							CRST+Sham vs. CRST+Sham+RS5	p < 0.01
							CRST+Sham vs. CRST+ADX	ns
							CRST+Sham vs. CRST+ADX+RS5	ns
							CRST+Sham+RS5 vs. CRST+ADX	p < 0.01
							CRST+Sham+RS5 vs. CRST+ADX+RS5	p < 0.01
							CRST+ADX vs. CRST+ADX+RS5	ns
3e	CON(9) CRST+Sham(7) CRST+Sham+RS5(7) CRST+ADX(7) CRST+ADX+RS5(7)	One-way ANOVA, Newman-Keuls post-hoc test			F (4, 32) = 10.80, p < 0.0001	CON CRST+Sham CRST+Sham+RS5 CRST+ADX CRST+ADX+RS5	CON vs. CRST+Sham	p < 0.01
							CON vs. CRST+Sham+RS5	ns
							CON vs. CRST+ADX	p < 0.01
							CON vs. CRST+ADX+RS5	p < 0.01
							CRST+Sham vs. CRST+Sham+RS5	p < 0.01
							CRST+Sham vs. CRST+ADX	ns
							CRST+Sham vs. CRST+ADX+RS5	ns
							CRST+Sham+RS5 vs. CRST+ADX	p < 0.01
							CRST+Sham+RS5 vs. CRST+ADX+RS5	p < 0.01
							CRST+ADX vs. CRST+ADX+RS5	ns
3f	CON(9) CRST+Sham(7) CRST+Sham+RS5(7) CRST+ADX(7) CRST+ADX+RS5(7)	One-way ANOVA, Newman-Keuls post-hoc test			F (4, 32) = 11.27, p < 0.0001	CON CRST+Sham CRST+Sham+RS5 CRST+ADX CRST+ADX+RS5	CON vs. CRST+Sham	p < 0.01
							CON vs. CRST+Sham+RS5	ns
							CON vs. CRST+ADX	p < 0.01
							CON vs. CRST+ADX+RS5	p < 0.01
							CRST+Sham vs. CRST+Sham+RS5	p < 0.01
							CRST+Sham vs. CRST+ADX	ns
							CRST+Sham vs. CRST+ADX+RS5	ns
							CRST+Sham+RS5 vs. CRST+ADX	p < 0.01
							CRST+Sham+RS5 vs. CRST+ADX+RS5	p < 0.01
							CRST+ADX vs. CRST+ADX+RS5	ns
3g,h	CON(9) CRST+Sham(7) CRST+Sham+RS5(7) CRST+ADX(7) CRST+ADX+RS5(7)	Principal component anaylsis (PCA)	TST x FST	Kaiser-Meyer-Olkin Measure of Sampling Adequacy, 0.500
				Bartlett's Test of Sphericity, p < 0.0001
				Communality, 0.782
				Eigenvalues, 1.56
		K-Means clustering (k=2)	SIT x SPT x [TSTxFST]	Centroid 1: X = 0.80, Y = 0.91, Z = -0.97 Centroid 2: X = -0.61, Y = -0.69, Z = 0.74		CON	100% in cluster 1 vs. 0% in cluster 2
						CRST+Sham	0% in cluster 1 vs. 100% in cluster 2
						CRST+Sham+RS5	100% in cluster 1 vs. 0% in cluster 2
						CRST+ADX	0% in cluster 1 vs. 100% in cluster 2
						CRST+ADX+RS5	0% in cluster 1 vs. 100% in cluster 2
4b (PL)	CRST(6), 6 data points CRST+S5(4), 8 data points CRST+S15(4), 8 data points CRST+S5x8d(6), 6 data points CRST+S15x8d(4), 7 data points	One-way ANOVA, Newman-Keuls post-hoc test	c-Fos		F (4, 30) = 31.54, p < 0.0001	CRST CRST+S5 CRST+S15 CRST+S5x8d CRST+S15x8d	CRST vs. CRST+S5	p < 0.01
							CRST vs. CRST+S15	p < 0.01
							CRST vs. CRST+S5x8d	p < 0.01
							CRST vs. CRST+S15x8d	p < 0.01
							CRST+S5 vs. CRST+S15	ns
							CRST+S5 vs. CRST+S5x8d	p < 0.01
							CRST+S5 vs. CRST+S15x8d	ns
							CRST+S15 vs. CRST+S5x8d	p < 0.01
							CRST+S15 vs. CRST+S15x8d	ns
							CRST+S5x8d vs. CRST+S15x8d	p < 0.01
4b (IL)	CRST(5), 5 data points CRST+S5(4), 8 data points CRST+S15(4), 8 data points CRST+S5x8d(6), 6 data points CRST+S15x8d(4), 8 data points	One-way ANOVA, Newman-Keuls post-hoc test	c-Fos		F (4, 30) = 4.700, p = 0.0046	CRST CRST+S5 CRST+S15 CRST+S5x8d CRST+S15x8d	CRST vs. CRST+S5	p < 0.01
							CRST vs. CRST+S15	p < 0.01
							CRST vs. CRST+S5x8d	p < 0.01
							CRST vs. CRST+S15x8d	p < 0.01
							CRST+S5 vs. CRST+S15	ns
							CRST+S5 vs. CRST+S5x8d	ns
							CRST+S5 vs. CRST+S15x8d	ns
							CRST+S15 vs. CRST+S5x8d	ns
							CRST+S15 vs. CRST+S15x8d	ns
							CRST+S5x8d vs. CRST+S15x8d	ns
4b (BLA)	CRST(6), 6 data points CRST+S5(4), 7 data points CRST+S15(4), 8 data points CRST+S5x8d(6), 9 data points CRST+S15x8d(4), 7 data points	One-way ANOVA, Newman-Keuls post-hoc test	c-Fos		F (4, 32) = 16.40, p < 0.0001	CRST CRST+S5 CRST+S15 CRST+S5x8d CRST+S15x8d	CRST vs. CRST+S5	p < 0.01
							CRST vs. CRST+S15	p < 0.01
							CRST vs. CRST+S5x8d	p < 0.01
							CRST vs. CRST+S15x8d	p < 0.01
							CRST+S5 vs. CRST+S15	ns
							CRST+S5 vs. CRST+S5x8d	ns
							CRST+S5 vs. CRST+S15x8d	ns
							CRST+S15 vs. CRST+S5x8d	ns
							CRST+S15 vs. CRST+S15x8d	ns
							CRST+S5x8d vs. CRST+S15x8d	ns
4b (NAcc)	CRST(6), 6 data points CRST+S5(4), 8 data points CRST+S15(4), 8 data points CRST+S5x8d(6), 9 data points CRST+S15x8d(4), 8 data points	One-way ANOVA, Newman-Keuls post-hoc test	c-Fos		F (4, 34) = 27.43, p < 0.0001	CRST CRST+S5 CRST+S15 CRST+S5x8d CRST+S15x8d	CRST vs. CRST+S5	p < 0.01
							CRST vs. CRST+S15	p < 0.01
							CRST vs. CRST+S5x8d	p < 0.01
							CRST vs. CRST+S15x8d	p < 0.01
							CRST+S5 vs. CRST+S15	ns
							CRST+S5 vs. CRST+S5x8d	ns
							CRST+S5 vs. CRST+S15x8d	ns
							CRST+S15 vs. CRST+S5x8d	ns
							CRST+S15 vs. CRST+S15x8d	ns
							CRST+S5x8d vs. CRST+S15x8d	ns
4b (dDG)	CRST(5), 5 data points CRST+S5(4), 7 data points CRST+S15(4), 7 data points CRST+S5x8d(5), 5 data points CRST+S15x8d(4), 7 data points	One-way ANOVA, Newman-Keuls post-hoc test	c-Fos		F (4, 26) = 2.181, p = 0.992	CRST CRST+S5 CRST+S15 CRST+S5x8d CRST+S15x8d	CRST vs. CRST+S5	ns
							CRST vs. CRST+S15	ns
							CRST vs. CRST+S5x8d	ns
							CRST vs. CRST+S15x8d	ns
							CRST+S5 vs. CRST+S15	ns
							CRST+S5 vs. CRST+S5x8d	ns
							CRST+S5 vs. CRST+S15x8d	ns
							CRST+S15 vs. CRST+S5x8d	ns
							CRST+S15 vs. CRST+S15x8d	ns
							CRST+S5x8d vs. CRST+S15x8d	ns
4b (vDG)	CRST(6), 6 data points CRST+S5(4), 7 data points CRST+S15(4), 7 data points CRST+S5x8d(4), 4 data points CRST+S15x8d(4), 7 data points	One-way ANOVA, Newman-Keuls post-hoc test	c-Fos		F (4, 26) = 7.787, p = 0.0003	CRST CRST+S5 CRST+S15 CRST+S5x8d CRST+S15x8d	CRST vs. CRST+S5	ns
							CRST vs. CRST+S15	ns
							CRST vs. CRST+S5x8d	p < 0.01
							CRST vs. CRST+S15x8d	p < 0.01
							CRST+S5 vs. CRST+S15	ns
							CRST+S5 vs. CRST+S5x8d	ns
							CRST+S5 vs. CRST+S15x8d	p < 0.05
							CRST+S15 vs. CRST+S5x8d	ns
							CRST+S15 vs. CRST+S15x8d	p < 0.05
							CRST+S5x8d vs. CRST+S15x8d	ns
4b (vSub)	CRST(6), 6 data points CRST+S5(4), 7 data points CRST+S15(4), 8 data points CRST+S5x8d(6), 8 data points CRST+S15x8d(4), 7 data points	One-way ANOVA, Newman-Keuls post-hoc test	c-Fos		F (4, 31) = 147.0, p < 0.0001	CRST CRST+S5 CRST+S15 CRST+S5x8d CRST+S15x8d	CRST vs. CRST+S5	p < 0.01
							CRST vs. CRST+S15	p < 0.01
							CRST vs. CRST+S5x8d	p < 0.01
							CRST vs. CRST+S15x8d	p < 0.01
							CRST+S5 vs. CRST+S15	p < 0.01
							CRST+S5 vs. CRST+S5x8d	p < 0.01
							CRST+S5 vs. CRST+S15x8d	p < 0.05
							CRST+S15 vs. CRST+S5x8d	p < 0.01
							CRST+S15 vs. CRST+S15x8d	ns
							CRST+S5x8d vs. CRST+S15x8d	p < 0.01
4b (dBNST)	CRST(6), 6 data points CRST+S5(4), 8 data points CRST+S15(4), 4 data points CRST+S5x8d(6), 12 data points CRST+S15x8d(4), 8 data points	One-way ANOVA, Newman-Keuls post-hoc test	c-Fos		F (4, 37) = 19.25, p < 0.0001	CRST CRST+S5 CRST+S15 CRST+S5x8d CRST+S15x8d	CRST vs. CRST+S5	ns
							CRST vs. CRST+S15	ns
							CRST vs. CRST+S5x8d	p < 0.01
							CRST vs. CRST+S15x8d	ns
							CRST+S5 vs. CRST+S15	ns
							CRST+S5 vs. CRST+S5x8d	p < 0.01
							CRST+S5 vs. CRST+S15x8d	ns
							CRST+S15 vs. CRST+S5x8d	p < 0.01
							CRST+S15 vs. CRST+S15x8d	ns
							CRST+S5x8d vs. CRST+S15x8d	p < 0.01
4b (vBNST)	CRST(6), 6 data points CRST+S5(4), 8 data points CRST+S15(4), 8 data points CRST+S5x8d(6), 12 data points CRST+S15x8d(4), 8 data points	One-way ANOVA, Newman-Keuls post-hoc test	c-Fos		F (4, 37) = 2.461, p = 0.0622	CRST CRST+S5 CRST+S15 CRST+S5x8d CRST+S15x8d	CRST vs. CRST+S5	ns
							CRST vs. CRST+S15	ns
							CRST vs. CRST+S5x8d	ns
							CRST vs. CRST+S15x8d	ns
							CRST+S5 vs. CRST+S15	ns
							CRST+S5 vs. CRST+S5x8d	ns
							CRST+S5 vs. CRST+S15x8d	ns
							CRST+S15 vs. CRST+S5x8d	ns
							CRST+S15 vs. CRST+S15x8d	ns
							CRST+S5x8d vs. CRST+S15x8d	ns
4b (PVN)	CRST(6), 6 data points CRST+S5(4), 8 data points CRST+S15(4), 8 data points CRST+S5x8d(6), 8 data points CRST+S15x8d(4), 8 data points	One-way ANOVA, Newman-Keuls post-hoc test	c-Fos		F (4, 33) = 17.12, p < 0.0001	CRST CRST+S5 CRST+S15 CRST+S5x8d CRST+S15x8d	CRST vs. CRST+S5	ns
							CRST vs. CRST+S15	ns
							CRST vs. CRST+S5x8d	p < 0.01
							CRST vs. CRST+S15x8d	ns
							CRST+S5 vs. CRST+S15	ns
							CRST+S5 vs. CRST+S5x8d	p < 0.01
							CRST+S5 vs. CRST+S15x8d	p < 0.05
							CRST+S15 vs. CRST+S5x8d	p < 0.01
							CRST+S15 vs. CRST+S15x8d	ns
							CRST+S5x8d vs. CRST+S15x8d	p < 0.01
4e-g	CRST+S5x8d(6), 8 data points
5g	CON(12), 6 repeats CRST(12), 6 repeats CRST+RS5(12), 6 repeats CRST+CORT(0.1)(8), 4 repeats	One-way ANOVA, Newman-Keuls post-hoc test	GR(Nr3c1)		F(3, 40) = 6.356, p = 0.0013	CON CRST+Veh CRST+RS5 CRST+CORT(0.1)	CON vs. CRST	p < 0.01
							CON vs. CRST+RS5	ns
							CON vs. CRST+C0.1	ns
							CRST vs. CRST+RS5	p < 0.05
							CRST vs. CRST+C0.1	p < 0.05
							CRST+RS5 vs. CRST+C0.1	ns
	CON(8), 4 repeats CRST(8), 4 repeats CRST+RS5(8), 4 repeats CRST+CORT(0.1)(8), 4 repeats	One-way ANOVA, Newman-Keuls post-hoc test	MR(Nr3c2)		F (3, 28) = 2.069, p = 0.1270	CON CRST+Veh CRST+RS5 CRST+CORT(0.1)	CON vs. CRST	ns
							CON vs. CRST+RS5	ns
							CON vs. CRST+C0.1	ns
							CRST vs. CRST+RS5	ns
							CRST vs. CRST+C0.1	ns
							CRST+RS5 vs. CRST+C0.1	ns
	CON(8), 4 repeats CRST(8), 4 repeats CRST+RS5(8), 4 repeats CRST+CORT(0.1)(8), 4 repeats	One-way ANOVA, Newman-Keuls post-hoc test	Fkbp5		F (3, 28) = 23.67, p < 0.0001	CON CRST+Veh CRST+RS5 CRST+CORT(0.1)	CON vs. CRST	p < 0.01
							CON vs. CRST+RS5	ns
							CON vs. CRST+C0.1	ns
							CRST vs. CRST+RS5	p < 0.01
							CRST vs. CRST+C0.1	p < 0.01
							CRST+RS5 vs. CRST+C0.1	ns
	CON(8), 4 repeats CRST(8), 4 repeats CRST+RS5(8), 4 repeats CRST+CORT(0.1)(8), 4 repeats	One-way ANOVA, Newman-Keuls post-hoc test	Fkbp4		F (3, 28) = 15.55, p < 0.0001	CON CRST+Veh CRST+RS5 CRST+CORT(0.1)	CON vs. CRST	p < 0.01
							CON vs. CRST+RS5	p < 0.05
							CON vs. CRST+C0.1	ns
							CRST vs. CRST+RS5	p < 0.01
							CRST vs. CRST+C0.1	p < 0.05
							CRST+RS5 vs. CRST+C0.1	p < 0.01
	CON(8), 4 repeats CRST(8), 4 repeats CRST+RS5(8), 4 repeats CRST+CORT(0.)(8), 4 repeats	One-way ANOVA, Newman-Keuls post-hoc test	Hsp90aa1		F (3, 28) = 14.55, p < 0.0001	CON CRST+Veh CRST+RS5 CRST+CORT(0.1)	CON vs. CRST	ns
							CON vs. CRST+RS5	ns
							CON vs. CRST+C0.1	p < 0.01
							CRST vs. CRST+RS5	ns
							CRST vs. CRST+C0.1	p < 0.01
							CRST+RS5 vs. CRST+C0.1	p < 0.01
	CON(8), 4 repeats CRST(8), 4 repeats CRST+RS5(8), 4 repeats CRST+CORT(0.)(8), 4 repeats	One-way ANOVA, Newman-Keuls post-hoc test	Hsp90ab1		F (3, 28) = 1.403, p = 0.2625	CON CRST+Veh CRST+RS5 CRST+CORT(0.1)	CON vs. CRST	ns
							CON vs. CRST+RS5	ns
							CON vs. CRST+C0.1	ns
							CRST vs. CRST+RS5	ns
							CRST vs. CRST+C0.1	ns
							CRST+RS5 vs. CRST+C0.1	ns
5h	CON(8), 4 repeats CRST(8), 4 repeats CRST+RS5(8), 4 repeats CRST+CORT(0.)(8), 4 repeats	One-way ANOVA, Newman-Keuls post-hoc test	Dusp1		F (3, 28) = 6.732, p = 0.0015	CON CRST+Veh CRST+RS5 CRST+CORT(0.1)	CON vs. CRST	ns
							CON vs. CRST+RS5	p < 0.01
							CON vs. CRST+C0.1	p < 0.01
							CRST vs. CRST+RS5	ns
							CRST vs. CRST+C0.1	ns
							CRST+RS5 vs. CRST+C0.1	ns
	CON(8), 4 repeats CRST(8), 4 repeats CRST+RS5(8), 4 repeats CRST+CORT(0.)(8), 4 repeats	One-way ANOVA, Newman-Keuls post-hoc test	CaMKIIα		F (3, 28) = 2.082, p = 0.1252	CON CRST+Veh CRST+RS5 CRST+CORT(0.1)	CON vs. CRST	ns
							CON vs. CRST+RS5	ns
							CON vs. CRST+C0.1	ns
							CRST vs. CRST+RS5	ns
							CRST vs. CRST+C0.1	ns
							CRST+RS5 vs. CRST+C0.1	ns
	CON(8), 4 repeats CRST(8), 4 repeats CRST+RS5(8), 4 repeats CRST+CORT(0.)(8), 4 repeats	One-way ANOVA, Newman-Keuls post-hoc test	ERK1 (Mapk3)		F (3, 28) = 10.19, p = 0.0003	CON CRST+Veh CRST+RS5 CRST+CORT(0.1)	CON vs. CRST	p < 0.01
							CON vs. CRST+RS5	p < 0.01
							CON vs. CRST+C0.1	ns
							CRST vs. CRST+RS5	ns
							CRST vs. CRST+C0.1	p < 0.01
							CRST+RS5 vs. CRST+C0.1	p < 0.01
	CON(8), 4 repeats CRST(8), 4 repeats CRST+RS5(8), 4 repeats CRST+CORT(0.)(8), 4 repeats	One-way ANOVA, Newman-Keuls post-hoc test	ERK2 (Mapk1)		F (3, 28) = 8.845, p = 0.0002	CON CRST+Veh CRST+RS5 CRST+CORT(0.1)	CON vs. CRST	p < 0.01
							CON vs. CRST+RS5	p < 0.01
							CON vs. CRST+C0.1	p < 0.05
							CRST vs. CRST+RS5	ns
							CRST vs. CRST+C0.1	p < 0.05
							CRST+RS5 vs. CRST+C0.1	ns
5j	CON(7), 7 sections CRST(7), 7 sections CRST+RS5(6), 6 sections CRST+CORT(0.1)(4), 6 sections	One-way ANOVA, Newman-Keuls post-hoc test	Total GR		F (3, 48) = 23.67, p < 0.0001	CON CRST+Veh CRST+RS5 CRST+CORT(0.1)	CON vs. CRST	p < 0.01
							CON vs. CRST+RS5	ns
							CON vs. CRST+C0.1	ns
							CRST vs. CRST+RS5	p < 0.01
							CRST vs. CRST+C0.1	p < 0.01
							CRST+RS5 vs. CRST+C0.1	ns
5k	CON(7), 7 sections CRST(7), 7 sections CRST+RS5(6), 6 sections CRST+CORT(0.1 mg)(4), 6 sections	One-way ANOVA, Newman-Keuls post-hoc test	Fkbp5		F (3, 48) = 63.17, p < 0.0001	CON CRST+Veh CRST+RS5 CRST+CORT(0.1)	CON vs. CRST	p < 0.01
							CON vs. CRST+RS5	ns
							CON vs. CRST+C0.1	ns
							CRST vs. CRST+RS5	p < 0.01
							CRST vs. CRST+C0.1	p < 0.01
							CRST+RS5 vs. CRST+C0.1	ns
5l	CON(7), 7 sections CRST(7), 7 sections CRST+RS5(6), 6 sections CRST+CORT(0.1)(4), 6 sections	One-way ANOVA, Newman-Keuls post-hoc test	DAPI		F (3, 48) = 0.4107, p = 0.7460	CON CRST+Veh CRST+RS5 CRST+CORT(0.1)	CON vs. CRST	ns
							CON vs. CRST+RS5	ns
							CON vs. CRST+C0.1	ns
							CRST vs. CRST+RS5	ns
							CRST vs. CRST+C0.1	ns
							CRST+RS5 vs. CRST+C0.1	ns
5m,n	CON(7), 7 sections, 274 data points CRST(7), 7 sections, 279 data points CRST+RS5(6), 6 sections, 248 data points CRST+CORT(0.1)(4), 6 sections, 309 data points	One-way ANOVA, Newman-Keuls post-hoc test	nuclear GR /DAPI		F (3, 1104) = 208.2, p < 0.0001	CON CRST+Veh CRST+RS5 CRST+CORT(0.1)	CON vs. CRST	p < 0.01
							CON vs. CRST+RS5	p < 0.01
							CON vs. CRST+C0.1	p < 0.01
							CRST vs. CRST+RS5	p < 0.01
							CRST vs. CRST+C0.1	p < 0.01
							CRST+RS5 vs. CRST+C0.1	ns
		K-Means clustering (k=2)	GR/DAPI x Fkbp5/DAPI	Centroid 1: X = 0.382120, Y = -0.389040 Centroid 2 : X = -1.062160, Y = 1.081400	Cluster 1: F (1, 818) = 5.141, p = 0.0236 Y = 0.04423*X - 0.4059 Cluster 2: F (1, 293) = 23.01, p < 0.0001 Y = 0.4540*X + 1.564	CON	92% in cluster 1 vs. 8% in cluster 2
						CRST+Veh	5% in cluster 1 vs. 95% in cluster 2
						CRST+RS5	98% in cluster 1 vs. 2% in cluster 2
						CRST+CORT(0.1)	99% in cluster 1 vs. 1% in cluster 2
5q	CRST+siCON(4), 4 repeats CRST+siGR(4), 4 repeats	Two-sided Student's t-test	GR					p < 0.0001
5r	CRST+siCON(4), 4 repeats CRST+siGR(4), 4 repeats	Two-sided Student's t-test	Fkbp5					p < 0.0001
5s	CRST+siCON(4), 4 repeats CRST+siGR(4), 4 repeats	Two-sided Student's t-test	CRH					p = 0.0009
		Two-sided Student's t-test	AVP					p < 0.0001
5t	CRST+siCON(7) CRST+siGR(8)	Two-sided Student's t-test						p = 0.0004
5u	CRST+siCON(7) CRST+siGR(8)	Two-sided Student's t-test						p = 0.0022
6b	CON(6), 4 repeats CRST+Veh(6), 4 repeats CRST+RS5(6), 4 repeats	One-way ANOVA, Newman-Keuls post-hoc test			F (2,9) = 8.263, p = 0.0092	CON CRST+Veh CRST+RS5	CON vs. CRST+Veh	p < 0.05
							CON vs. CRST+RS5	ns
							CRST+Veh vs. CRST+RS5	p < 0.01
6c	CON(6), 4 repeats CRST+Veh(6), 4 repeats CRST+RS5(6), 4 repeats	One-way ANOVA, Newman-Keuls post-hoc test			F (2,9) = 6.556, p = 0.00175	CON CRST+Veh CRST+RS5	CON vs. CRST+Veh	p < 0.05
							CON vs. CRST+RS5	p < 0.05
							CRST+Veh vs. CRST+RS5	ns
6e	CON(4) for GLU-4, 4 data points CON(4) for GAD67, 4 data points
6g	CON(6), 6 sections CRST(6), 6 sections CRST+RS5(6), 6 sections CRST+CORT(0.1)(4), 6 sections	One-way ANOVA, Newman-Keuls post-hoc test	p-CaMKIIα		F (3, 44) = 113.5, p < 0.0001	CON CRST+Veh CRST+RS5 CRST+CORT(0.1)	CON vs. CRST+Veh	p < 0.01
							CON vs. CRST+RS5	ns
							CON vs. CRST+CORT(0.1)	ns
							CRST+Veh vs. CRST+RS5	p < 0.01
							CRST+Veh vs. CRST+CORT(0.1)	p < 0.01
							CRST+RS5 vs. CRST+CORT(0.1)	ns
6h	CON(6), 6 sections CRST(6), 6 sections CRST+RS5(6), 6 sections CRST+CORT(0.1)(4), 6 sections	One-way ANOVA, Newman-Keuls post-hoc test	Total GR		F (3, 44) = 50.89, p < 0.0001	CON CRST+Veh CRST+RS5 CRST+CORT(0.1)	CON vs. CRST+Veh	p < 0.01
							CON vs. CRST+RS5	p < 0.05
							CON vs. CRST+CORT(0.1)	p < 0.01
							CRST+Veh vs. CRST+RS5	p < 0.01
							CRST+Veh vs. CRST+CORT(0.1)	p < 0.01
							CRST+RS5 vs. CRST+CORT(0.1)	ns
6i	CON(6), 6 sections CRST(6), 6 sections CRST+RS5(6), 6 sections CRST+CORT(0.1)(4), 6 sections	One-way ANOVA, Newman-Keuls post-hoc test	DAPI		F (3, 44) = 0.2127, p = 0.8871	CON CRST+Veh CRST+RS5 CRST+CORT(0.1)	CON vs. CRST+Veh	ns
							CON vs. CRST+RS5	ns
							CON vs. CRST+CORT(0.1)	ns
							CRST+Veh vs. CRST+RS5	ns
							CRST+Veh vs. CRST+CORT(0.1)	ns
							CRST+RS5 vs. CRST+CORT(0.1)	ns
6j,k	CON(6), 6 sections, 377 data points CRST(6), 6 sections, 376 data points CRST+RS5(6), 6 sections, 345 data points CRST+CORT(0.1)(4), 6 sections, 390 data points	K-Means clustering (k=2)	p-CaMKIIα /DAPI x GR/DAPI	Centroid 1: X = -0.426670, Y = 0.37970 Centroid 2 : X = 1.063680, Y = -0.94658	Cluster 1: F (1, 1060) = 234.6, p < 0.0001 Y = 0.6128*X + 0.6361 Cluster 2: F (1, 424) = 37.38, p < 0.0001 Y = 0.1701*X - 1.117	CON	90% in cluster 1 vs. 10% in cluster 2
						CRST+Veh	2% in cluster 1 vs. 98% in cluster 2
						CRST+RS5	96% in cluster 1 vs. 4% in cluster 2
						CRST+CORT(0.1)	99% in cluster 1 vs. 1% in cluster 2
6m	CRST+siCON(4), 4 repeats CRST+siCaMKIIα, 4 repeats	Two-sided Student's t-test						p < 0.0001
6n	CRST+siCON(4), 4 repeats CRST+siERK1(4), 4 repeats	Two-sided Student's t-test						p < 0.0001
6o	CRST+siCON(4), 4 repeats CRST+siERK1(4), 4 repeats	Two-sided Student's t-test						p < 0.0001
6q	CON(8), 5 repeats CRST+siCON(8), 3 repeats CRST+siCaMKIIα(4), 5 repeats CRST+siERK1(4), 5 repeats CRST+siERK2(4), 5 repeats	One-way ANOVA, Newman-Keuls post-hoc test	GR		F (4, 41) = 27.38, p < 0.0001	CON CRST+siCON CRST+siCaMKIIα CRST+siERK1 CRST+siERK2	CON vs. CRST+siCON	p < 0.01
							CON vs. CRST+siCaMKIIα	ns
							CON vs. CRST+siERK1	p < 0.01
							CON vs. CRST+siERK2	p < 0.01
							CRST+siCON vs. CRST+siCaMKIIα	p < 0.01
							CRST+siCON vs. CRST+siERK1	ns
							CRST+siCON vs. CRST+siERK2	ns
							CRST+siCaMKIIα vs. CRST+siERK1	p < 0.01
							CRST+siCaMKIIα vs. CRST+siERK2	p < 0.01
							CRST+siERK1 vs. CRST+siERK2	ns
	CON(8), 5 repeats CRST+siCON(8), 3 repeats CRST+siCaMKIIα(4), 5 repeats CRST+siERK1(4), 5 repeats CRST+siERK2(4), 5 repeats	One-way ANOVA, Newman-Keuls post-hoc test	Fkbp5		F (4, 41) = 13.59, p < 0.0001	CON CRST+siCON CRST+siCaMKIIα CRST+siERK1 CRST+siERK2	CON vs. CRST+siCON	p < 0.01
							CON vs. CRST+siCaMKIIα	p < 0.01
							CON vs. CRST+siERK1	p < 0.01
							CON vs. CRST+siERK2	ns
							CRST+siCON vs. CRST+siCaMKIIα	ns
							CRST+siCON vs. CRST+siERK1	ns
							CRST+siCON vs. CRST+siERK2	p < 0.01
							CRST+siCaMKIIα vs. CRST+siERK1	ns
							CRST+siCaMKIIα vs. CRST+siERK2	p < 0.01
							CRST+siERK1 vs. CRST+siERK2	p < 0.01
6r	CON(9) CRST+siCON(8) CRST+siCaMKIIα(8) CRST+siERK1(7) CRST+siERK2(7)	One-way ANOVA, Newman-Keuls post-hoc test			F (4, 34) = 6.416, p = 0.0006	CON CRST+siCON CRST+siCaMKIIα CRST+siERK1 CRST+siERK2	CON vs. CRST+siCON	p < 0.05
							CON vs. CRST+siCaMKIIα	ns
							CON vs. CRST+siERK1	p < 0.05
							CON vs. CRST+siERK2	p < 0.01
							CRST+siCON vs. CRST+siCaMKIIα	p < 0.05
							CRST+siCON vs. CRST+siERK1	ns
							CRST+siCON vs. CRST+siERK2	ns
							CRST+siCaMKIIα vs. CRST+siERK1	p < 0.05
							CRST+siCaMKIIα vs. CRST+siERK2	p < 0.01
							CRST+siERK1 vs. CRST+siERK2	ns
6s	CON(9) CRST+siCON(8) CRST+siCaMKIIα(8) CRST+siERK1(7) CRST+siERK2(7)	One-way ANOVA, Newman-Keuls post-hoc test			F (4, 34) = 17.53, p < 0.0001	CON CRST+siCON CRST+siCaMKIIα CRST+siERK1 CRST+siERK2	CON vs. CRST+siCON	p < 0.01
							CON vs. CRST+siCaMKIIα	ns
							CON vs. CRST+siERK1	p < 0.01
							CON vs. CRST+siERK2	p < 0.01
							CRST+siCON vs. CRST+siCaMKIIα	p < 0.01
							CRST+siCON vs. CRST+siERK1	ns
							CRST+siCON vs. CRST+siERK2	ns
							CRST+siCaMKIIα vs. CRST+siERK1	p < 0.01
							CRST+siCaMKIIα vs. CRST+siERK2	p < 0.01
							CRST+siERK1 vs. CRST+siERK2	ns
6t	CON(9) CRST+siCON(8) CRST+siCaMKIIα(8) CRST+siERK1(7) CRST+siERK2(7)	One-way ANOVA, Newman-Keuls post-hoc test			F (4, 34) = 23.81, p < 0.0001	CON CRST+siCON CRST+siCaMKIIα CRST+siERK1 CRST+siERK2	CON vs. CRST+siCON	p < 0.01
							CON vs. CRST+siCaMKIIα	ns
							CON vs. CRST+siERK1	p < 0.01
							CON vs. CRST+siERK2	p < 0.01
							CRST+siCON vs. CRST+siCaMKIIα	p < 0.01
							CRST+siCON vs. CRST+siERK1	ns
							CRST+siCON vs. CRST+siERK2	ns
							CRST+siCaMKIIα vs. CRST+siERK1	p < 0.01
							CRST+siCaMKIIα vs. CRST+siERK2	p < 0.01
							CRST+siERK1 vs. CRST+siERK2	ns
7a	CON(12), 4 repeats CRST(12), 4 repeats CRST+RS5(12), 4 repeats CRST+CORT(0.1)(7), 4 repeats	One-way ANOVA, Newman-Keuls post-hoc test	GABRα1		F (3, 28) = 17.98, p < 0.0001	CON CRST+Veh CRST+RS5 CRST+CORT(0.1)	CON vs. CRST	p < 0.01
							CON vs. CRST+RS5	ns
							CON vs. CRST+C0.1	ns
							CRST vs. CRST+RS5	p < 0.01
							CRST vs. CRST+C0.1	p < 0.01
							CRST+RS5 vs. CRST+C0.1	ns
	CON(12), 4 repeats CRST(12), 4 repeats CRST+RS5(12), 4 repeats CRST+CORT(0.1)(7), 4 repeats	One-way ANOVA, Newman-Keuls post-hoc test	GABRβ2		F (3, 28) = 14.13, p < 0.0001	CON CRST+Veh CRST+RS5 CRST+CORT(0.1)	CON vs. CRST	p < 0.01
							CON vs. CRST+RS5	ns
							CON vs. CRST+C0.1	ns
							CRST vs. CRST+RS5	p < 0.01
							CRST vs. CRST+C0.1	p < 0.01
							CRST+RS5 vs. CRST+C0.1	ns
7d	CRST+RS5+Veh(4), 3 repeats CRST+RS5+PTX(4), 3 repeats	Two-sided Student's t-test				CRST+RS5+Veh CRST+RS5+PTX	CRST+RS5+Veh vs. CRST+RS5+PTX	p = 0.0112
7e	CRST+RS5+Veh(4), 3 repeats CRST+RS5+PTX(4), 3 repeats	Two-sided Student's t-test				CRST+RS5+Veh CRST+RS5+PTX	CRST+RS5+Veh vs. CRST+RS5+PTX	p = 0.7792
7f	CRST+RS5+Veh(8) CRST+RS5+PTX(8)	Two-sided Student's t-test				CRST+RS5+Veh CRST+RS5+PTX	CRST+RS5+Veh vs. CRST+RS5+PTX	p = 0.0065
7g	CRST+RS5+Veh(8) CRST+RS5+PTX(8)	Two-sided Student's t-test				CRST+RS5+Veh CRST+RS5+PTX	CRST+RS5+Veh vs. CRST+RS5+PTX	p < 0.0001
7i	CRST+RS5+Veh(7) CRST+RS5+KN-62(7)	Two-sided Student's t-test				CRST+RS5+Veh CRST+RS5+KN-62	CRST+RS5+Veh vs. CRST+RS5+KN-62	p = 0.0410
7j	CRST+RS5+Veh(7) CRST+RS5+KN-62(7)	Two-sided Student's t-test				CRST+RS5+Veh CRST+RS5+KN-62	CRST+RS5+Veh vs. CRST+RS5+KN-62	p = 0.0115
7k	CRST+RS5+Veh(7) CRST+RS5+KN-62(7)	Two-sided Student's t-test				CRST+RS5+Veh CRST+RS5+KN-62	CRST+RS5+Veh vs. CRST+RS5+KN-62	p = 0.0001
7m	CRST+siCON(4), 4 repeats CRST+siCaMKIIα, 4 repeats	Two-sided Student's t-test				CRST+siCON CRST+siCaMKIIα	CRST+siCON vs. CRST+siCaMKIIα	p < 0.0001
7n	CRST+siCON(4), 4 repeats CRST+siERK1(4), 4 repeats	Two-sided Student's t-test				CRST+siCON CRST+siERK1	CRST+siCON vs. CRST+siERK1	p < 0.0001
7o	siCON(8) CRST+siCaMKIIα(8) CRST+siERK1(8)	One-way ANOVA, Newman-Keuls post-hoc test			F (2, 21) = 3.961, p = 0.0347	siCON CRST+siCaMKIIα CRST+siERK1	siCON vs. siCaMKIIα	p < 0.05
							siCON vs. siERK1	ns
							siCaMKIIα vs. siERK1	p < 0.05
7p	siCON(8) CRST+siCaMKIIα(8) CRST+siERK1(8)	One-way ANOVA, Newman-Keuls post-hoc test			F (2, 21) = 21.48, p < 0.0001	siCON CRST+siCaMKIIα CRST+siERK1	siCON vs. siCaMKIIα	p < 0.01
							siCON vs. siERK1	ns
							siCaMKIIα vs. siERK1	p < 0.01
7q	siCON(8) CRST+siCaMKIIα(8) CRST+siERK1(8)	One-way ANOVA, Newman-Keuls post-hoc test			F (2, 21) = 26.51, p < 0.0001	siCON CRST+siCaMKIIα CRST+siERK1	siCON vs. siCaMKIIα	p < 0.01
							siCON vs. siERK1	ns
							siCaMKIIα vs. siERK1	p < 0.01
8d	CRST+RS5+Veh(6), 6 data points CRST+RS5+CNO(4), 8 data points	Two-sided Student's t-test	c-Fos			CRST+RS5+Veh CRST+RS5+CNO	CRST+RS5+Veh vs. CRST+RS5+CNO	p = 0.0001
8e	CON(7), 4 data points CRST+Veh(8), 4 data points CRST+RS5+Veh(8), 4 data points CRST+RS5+CNO(8), 4 data points	One-way ANOVA, Newman-Keuls post-hoc test	CORT		F (3, 12) = 24.45, p < 0.0001	CON CRST+Veh CRST+RS5+Veh CRST+RS5+CNO	CON vs. CRST+Veh	p < 0.01
							CON vs. CRST+RS5+Veh	ns
							CON vs. CRST+RS5+CNO	p < 0.01
							CRST+Veh vs. CRST+RS5+Veh	p < 0.01
							CRST+Veh vs. CRST+RS5+CNO	p < 0.05
							CRST+RS5+Veh vs. CRST+RS5+CNO	p < 0.05
8f	CON(7) CRST+Veh(8) CRST+RS5+Veh(8) CRST+RS5+CNO(9)	One-way ANOVA, Newman-Keuls post-hoc test			F (3, 28) = 5.982, p = 0.0028	CON CRST+Veh CRST+RS5+Veh CRST+RS5+CNO	CON vs. CRST+Veh	p < 0.01
							CON vs. CRST+RS5+Veh	ns
							CON vs. CRST+RS5+CNO	p < 0.05
							CRST+Veh vs. CRST+RS5+Veh	p < 0.05
							CRST+Veh vs. CRST+RS5+CNO	ns
							CRST+RS5+Veh vs. CRST+RS5+CNO	ns
8g	CON(7) CRST+Veh(8) CRST+RS5+Veh(8) CRST+RS5+CNO(9)	One-way ANOVA, Newman-Keuls post-hoc test			F (3, 28) = 20.74, p < 0.0001	CON CRST+Veh CRST+RS5+Veh CRST+RS5+CNO	CON vs. CRST+Veh	p < 0.01
							CON vs. CRST+RS5+Veh	ns
							CON vs. CRST+RS5+CNO	p < 0.01
							CRST+Veh vs. CRST+RS5+Veh	p < 0.01
							CRST+Veh vs. CRST+RS5+CNO	ns
							CRST+RS5+Veh vs. CRST+RS5+CNO	p < 0.01
8h	CON(7) CRST+Veh(8) CRST+RS5+Veh(8) CRST+RS5+CNO(9)	One-way ANOVA, Newman-Keuls post-hoc test			F (3, 28) = 25.30, p < 0.0001	CON CRST+Veh CRST+RS5+Veh CRST+RS5+CNO	CON vs. CRST+Veh	p < 0.01
							CON vs. CRST+RS5+Veh	ns
							CON vs. CRST+RS5+CNO	p < 0.01
							CRST+Veh vs. CRST+RS5+Veh	p < 0.01
							CRST+Veh vs. CRST+RS5+CNO	ns
							CRST+RS5+Veh vs. CRST+RS5+CNO	p < 0.01
8i	CON(7) CRST+Veh(8) CRST+RS5+Veh(8) CRST+RS5+CNO(9)	One-way ANOVA, Newman-Keuls post-hoc test			F (3, 28) = 25.79, p < 0.0001	CON CRST+Veh CRST+RS5+Veh CRST+RS5+CNO	CON vs. CRST+Veh	p < 0.01
							CON vs. CRST+RS5+Veh	ns
							CON vs. CRST+RS5+CNO	p < 0.01
							CRST+Veh vs. CRST+RS5+Veh	p < 0.01
							CRST+Veh vs. CRST+RS5+CNO	ns
							CRST+RS5+Veh vs. CRST+RS5+CNO	p < 0.01
8j,k	CON(7) CRST+Veh(8) CRST+RS5+Veh(8) CRST+RS5+CNO(9)	Principal component anaylsis (PCA)	TST x FST	Kaiser-Meyer-Olkin Measure of Sampling Adequacy, 0.500
				Bartlett's Test of Sphericity, p < 0.0001
				Communality, 0.863
				Eigenvalues, 1.73
		K-Means clustering (k=2)	SIT x SPT x [TSTxFST]	Centroid 1: X = 0.63, Y = 0.37, Z = -0.87 Centroid 2: X = -0.63, Y = -0.37, Z = 0.87		CON	100% in cluster 1 vs. 0% in cluster 2
						CRST+Veh	0% in cluster 1 vs. 100% in cluster 2
						CRST+RS5+Veh	100% in cluster 1 vs. 0% in cluster 2
						CRST+RS5+CNO	11.11% in cluster 1 vs. 88.89% in cluster 2
9e	CRST+RS5+Veh(4), 8 data points CRST+RS5+CNO(4), 8 data points	Two-sided Student's t-test	dBNST			CRST+RS5+Veh CRST+RS5+CNO	CRST+RS5+Veh vs. CRST+RS5+CNO	p = 0.0002
	CRST+RS5+Veh(4), 8 data points CRST+RS5+CNO(4), 8 data points	Two-sided Student's t-test	PL			CRST+RS5+Veh CRST+RS5+CNO	CRST+RS5+Veh vs. CRST+RS5+CNO	p = 0.7237
9f	CRST+RS5+Veh(4), 12 data points CRST+RS5+CNO(4), 12 data points	Two-sided Student's t-test	PVN			CRST+RS5+Veh CRST+RS5+CNO	CRST+RS5+Veh vs. CRST+RS5+CNO	p = 0.6903
9g	CON(8), 4 data points CRST+Veh(8), 4 data points CRST+RS5+Veh(8), 4 data points CRST+RS5+CNO(8), 4 data points	One-way ANOVA, Newman-Keuls post-hoc test	CORT		F (3, 12) = 16.57, p = 0.0001	CON CRST+Veh CRST+RS5+Veh CRST+RS5+CNO	CON vs. CRST+Veh	p < 0.01
							CON vs. CRST+RS5+Veh	ns
							CON vs. CRST+RS5+CNO	p < 0.01
							CRST+Veh vs. CRST+RS5+Veh	p < 0.01
							CRST+Veh vs. CRST+RS5+CNO	ns
							CRST+RS5+Veh vs. CRST+RS5+CNO	p < 0.01
9h	CON(8) CRST+Veh(8) CRST+RS5+Veh(8) CRST+RS5+CNO(8)	One-way ANOVA, Newman-Keuls post-hoc test			F (3, 28) = 7.227, p = 0.0010	CON CRST+Veh CRST+RS5+Veh CRST+RS5+CNO	CON vs. CRST+Veh	p < 0.01
							CON vs. CRST+RS5+Veh	ns
							CON vs. CRST+RS5+CNO	p < 0.01
							CRST+Veh vs. CRST+RS5+Veh	p < 0.01
							CRST+Veh vs. CRST+RS5+CNO	ns
							CRST+RS5+Veh vs. CRST+RS5+CNO	p < 0.05
9i	CON(8) CRST+Veh(8) CRST+RS5+Veh(8) CRST+RS5+CNO(8)	One-way ANOVA, Newman-Keuls post-hoc test			F (3, 28) = 14.26, p < 0.0001	CON CRST+Veh CRST+RS5+Veh CRST+RS5+CNO	CON vs. CRST+Veh	p < 0.01
							CON vs. CRST+RS5+Veh	ns
							CON vs. CRST+RS5+CNO	p < 0.01
							CRST+Veh vs. CRST+RS5+Veh	p < 0.01
							CRST+Veh vs. CRST+RS5+CNO	ns
							CRST+RS5+Veh vs. CRST+RS5+CNO	p < 0.01
9j	CON(8) CRST+Veh(8) CRST+RS5+Veh(8) CRST+RS5+CNO(8)	One-way ANOVA, Newman-Keuls post-hoc test			F (3, 28) = 14.50, p < 0.0001	CON CRST+Veh CRST+RS5+Veh CRST+RS5+CNO	CON vs. CRST+Veh	p < 0.01
							CON vs. CRST+RS5+Veh	ns
							CON vs. CRST+RS5+CNO	p < 0.01
							CRST+Veh vs. CRST+RS5+Veh	p < 0.01
							CRST+Veh vs. CRST+RS5+CNO	ns
							CRST+RS5+Veh vs. CRST+RS5+CNO	p < 0.01
9k	CON(8) CRST+Veh(8) CRST+RS5+Veh(8) CRST+RS5+CNO(8)	One-way ANOVA, Newman-Keuls post-hoc test			F (3, 28) = 20.22, p < 0.0001	CON CRST+Veh CRST+RS5+Veh CRST+RS5+CNO	CON vs. CRST+Veh	p < 0.01
							CON vs. CRST+RS5+Veh	ns
							CON vs. CRST+RS5+CNO	p < 0.01
							CRST+Veh vs. CRST+RS5+Veh	p < 0.01
							CRST+Veh vs. CRST+RS5+CNO	ns
							CRST+RS5+Veh vs. CRST+RS5+CNO	p < 0.01
9l,m	CON(8) CRST+Veh(8) CRST+RS5+Veh(8) CRST+RS5+CNO(8)	Principal component anaylsis (PCA)	TST x FST	Kaiser-Meyer-Olkin Measure of Sampling Adequacy, 0.500
				Bartlett's Test of Sphericity, p < 0.0001
				Communality, 0.850
				Eigenvalues, 1.70
		K-Means clustering (k=2)	SIT x SPT x [TSTxFST]	Centroid 1: X = 0.64, Y = 0.75, Z = -0.84 Centroid 2: X = -0.64,Y = -0.75, Z = 0.84		CON	100% in cluster 1 vs. 0% in cluster 2
						CRST+Veh	0% in cluster 1 vs. 100% in cluster 2
						CRST+RS5+Veh	100% in cluster 1 vs. 0% in cluster 2
						CRST+RS5+CNO	0% in cluster 1 vs. 100% in cluster 2
9q	CRST+RS5+Veh(3), 6 data points CRST+RS5+CNO(4), 8 data points	Two-sided Student's t-test	BLA			CRST+RS5+Veh CRST+RS5+CNO	CRST+RS5+Veh vs. CRST+RS5+CNO	p < 0.0001
	CRST+RS5+Veh(3), 6 data points CRST+RS5+CNO(4), 8 data points	Two-sided Student's t-test	PL			CRST+RS5+Veh CRST+RS5+CNO	CRST+RS5+Veh vs. CRST+RS5+CNO	p =0.7642
	CRST+RS5+Veh(3), 6 data points CRST+RS5+CNO(3), 6 data points	Two-sided Student's t-test	NAcc			CRST+RS5+Veh CRST+RS5+CNO	CRST+RS5+Veh vs. CRST+RS5+CNO	p = 0.8689
9s	CRST+RS5+Veh(4), 8 data points CRST+RS5+CNO(3), 6 data points	Two-sided Student's t-test	NAcc			CRST+RS5+Veh CRST+RS5+CNO	CRST+RS5+Veh vs. CRST+RS5+CNO	p = 0.0002
	CRST+RS5+Veh(4), 8 data points CRST+RS5+CNO(3), 6 data points	Two-sided Student's t-test	PL			CRST+RS5+Veh CRST+RS5+CNO	CRST+RS5+Veh vs. CRST+RS5+CNO	p = 0.5878
	CRST+RS5+Veh(4), 8 data points CRST+RS5+CNO(3), 6 data points	Two-sided Student's t-test	BLA			CRST+RS5+Veh CRST+RS5+CNO	CRST+RS5+Veh vs. CRST+RS5+CNO	p = 0.7194
9t	CON(10), 4 data points CRST+Veh(10), 4 data points CRST+RS5+Veh(PL-BLA)(10), 4 data points CRST+RS5+CNO(PL-BLA)(10), 4 data points CRST+RS5+Veh(PL-NAcc)(10), 4 data points CRST+RS5+CNO(PL-NAcc)(10), 4 data points	One-way ANOVA, Newman-Keuls post-hoc test	CORT		F (5, 18) = 9.890, p = 0.0001	CON CRST+Veh CRST+RS5+Veh(PL-BLA) CRST+RS5+CNO(PL-BLA) CRST+RS5+Veh(PL-NAcc) CRST+RS5+CNO(PL-NAcc)	CON vs. CRST	p < 0.01
							CON vs. CRST+RS5+Veh(PL-BLA)	ns
							CON vs. CRST+RS5+CNO(PL-BLA)	ns
							CON vs. CRST+RS5+Veh(PL-NAcc)	ns
							CON vs. CRST+RS5+CNO(PL-NAcc)	ns
							CRST vs. CRST+RS5+Veh(PL-BLA)	p < 0.01
							CRST vs. CRST+RS5+CNO(PL-BLA)	p < 0.01
							CRST vs. CRST+RS5+Veh(PL-NAcc)	p < 0.01
							CRST vs. CRST+RS5+CNO(PL-NAcc)	p < 0.01
							CRST+RS5+Veh(PL-BLA) vs. CRST+RS5+CNO(PL-BLA)	ns
							CRST+RS5+Veh(PL-BLA) vs. CRST+RS5+Veh(PL-NAcc)	ns
							CRST+RS5+CNO(PL-BLA) vs. CRST+RS5+CNO(PL-NAcc)	ns
							CRST+RS5+Veh(PL-NAcc) vs. CRST+RS5+CNO(PL-NAcc)	ns
9u	CON(10) CRST+Veh(10) CRST+RS5+Veh(PL-BLA)(10) CRST+RS5+CNO(PL-BLA)(10) CRST+RS5+Veh(PL-NAcc)(10) CRST+RS5+CNO(PL-NAcc)(10)	One-way ANOVA, Newman-Keuls post-hoc test			F (5, 54) = 12.80, p < 0.0001	CON CRST+Veh CRST+RS5+Veh(PL-BLA) CRST+RS5+CNO(PL-BLA) CRST+RS5+Veh(PL-NAcc) CRST+RS5+CNO(PL-NAcc)	CON vs. CRST	p < 0.01
							CON vs. CRST+RS5+Veh(PL-BLA)	ns
							CON vs. CRST+RS5+CNO(PL-BLA)	p < 0.01
							CON vs. CRST+RS5+Veh(PL-NAcc)	ns
							CON vs. CRST+RS5+CNO(PL-NAcc)	p < 0.01
							CRST vs. CRST+RS5+Veh(PL-BLA)	p < 0.01
							CRST vs. CRST+RS5+CNO(PL-BLA)	ns
							CRST vs. CRST+RS5+Veh(PL-NAcc)	p < 0.01
							CRST vs. CRST+RS5+CNO(PL-NAcc)	ns
							CRST+RS5+Veh(PL-BLA) vs. CRST+RS5+CNO(PL-BLA)	p < 0.01
							CRST+RS5+Veh(PL-BLA) vs. CRST+RS5+Veh(PL-NAcc)	ns
							CRST+RS5+CNO(PL-BLA) vs. CRST+RS5+CNO(PL-NAcc)	ns
							CRST+RS5+Veh(PL-NAcc) vs. CRST+RS5+CNO(PL-NAcc)	p < 0.01
9v	CON(10) CRST+Veh(10) CRST+RS5+Veh(PL-BLA)(10) CRST+RS5+CNO(PL-BLA)(10) CRST+RS5+Veh(PL-NAcc)(10) CRST+RS5+CNO(PL-NAcc)(10)	One-way ANOVA, Newman-Keuls post-hoc test			F (5, 54) = 5.796, p = 0.0002	CON CRST+Veh CRST+RS5+Veh(PL-BLA) CRST+RS5+CNO(PL-BLA) CRST+RS5+Veh(PL-NAcc) CRST+RS5+CNO(PL-NAcc)	CON vs. CRST	p < 0.05
							CON vs. CRST+RS5+Veh(PL-BLA)	ns
							CON vs. CRST+RS5+CNO(PL-BLA)	p < 0.05
							CON vs. CRST+RS5+Veh(PL-NAcc)	ns
							CON vs. CRST+RS5+CNO(PL-NAcc)	p < 0.01
							CRST vs. CRST+RS5+Veh(PL-BLA)	p < 0.05
							CRST vs. CRST+RS5+CNO(PL-BLA)	ns
							CRST vs. CRST+RS5+Veh(PL-NAcc)	p < 0.05
							CRST vs. CRST+RS5+CNO(PL-NAcc)	ns
							CRST+RS5+Veh(PL-BLA) vs. CRST+RS5+CNO(PL-BLA)	p < 0.05
							CRST+RS5+Veh(PL-BLA) vs. CRST+RS5+Veh(PL-NAcc)	ns
							CRST+RS5+CNO(PL-BLA) vs. CRST+RS5+CNO(PL-NAcc)	ns
							CRST+RS5+Veh(PL-NAcc) vs. CRST+RS5+CNO(PL-NAcc)	p < 0.01
9w	CON(10) CRST+Veh(10) CRST+RS5+Veh(PL-BLA)(10) CRST+RS5+CNO(PL-BLA)(10) CRST+RS5+Veh(PL-NAcc)(10) CRST+RS5+CNO(PL-NAcc)(10)	One-way ANOVA, Newman-Keuls post-hoc test			F (5, 54) = 14.88, p < 0.0001	CON CRST+Veh CRST+RS5+Veh(PL-BLA) CRST+RS5+CNO(PL-BLA) CRST+RS5+Veh(PL-NAcc) CRST+RS5+CNO(PL-NAcc)	CON vs. CRST	p < 0.01
							CON vs. CRST+RS5+Veh(PL-BLA)	ns
							CON vs. CRST+RS5+CNO(PL-BLA)	p < 0.01
							CON vs. CRST+RS5+Veh(PL-NAcc)	ns
							CON vs. CRST+RS5+CNO(PL-NAcc)	p < 0.01
							CRST vs. CRST+RS5+Veh(PL-BLA)	p < 0.01
							CRST vs. CRST+RS5+CNO(PL-BLA)	ns
							CRST vs. CRST+RS5+Veh(PL-NAcc)	p < 0.01
							CRST vs. CRST+RS5+CNO(PL-NAcc)	ns
							CRST+RS5+Veh(PL-BLA) vs. CRST+RS5+CNO(PL-BLA)	p < 0.01
							CRST+RS5+Veh(PL-BLA) vs. CRST+RS5+Veh(PL-NAcc)	ns
							CRST+RS5+CNO(PL-BLA) vs. CRST+RS5+CNO(PL-NAcc)	ns
							CRST+RS5+Veh(PL-NAcc) vs. CRST+RS5+CNO(PL-NAcc)	p < 0.01
9x	CON(10) CRST+Veh(10) CRST+RS5+Veh(PL-BLA)(10) CRST+RS5+CNO(PL-BLA)(10) CRST+RS5+Veh(PL-NAcc)(10) CRST+RS5+CNO(PL-NAcc)(10)	One-way ANOVA, Newman-Keuls post-hoc test			F (5, 54) = 16.35, p < 0.0001	CON CRST+Veh CRST+RS5+Veh(PL-BLA) CRST+RS5+CNO(PL-BLA) CRST+RS5+Veh(PL-NAcc) CRST+RS5+CNO(PL-NAcc)	CON vs. CRST	p < 0.01
							CON vs. CRST+RS5+Veh(PL-BLA)	ns
							CON vs. CRST+RS5+CNO(PL-BLA)	p < 0.01
							CON vs. CRST+RS5+Veh(PL-NAcc)	ns
							CON vs. CRST+RS5+CNO(PL-NAcc)	p < 0.01
							CRST vs. CRST+RS5+Veh(PL-BLA)	p < 0.01
							CRST vs. CRST+RS5+CNO(PL-BLA)	ns
							CRST vs. CRST+RS5+Veh(PL-NAcc)	p < 0.01
							CRST vs. CRST+RS5+CNO(PL-NAcc)	ns
							CRST+RS5+Veh(PL-BLA) vs. CRST+RS5+CNO(PL-BLA)	p < 0.01
							CRST+RS5+Veh(PL-BLA) vs. CRST+RS5+Veh(PL-NAcc)	ns
							CRST+RS5+CNO(PL-BLA) vs. CRST+RS5+CNO(PL-NAcc)	ns
							CRST+RS5+Veh(PL-NAcc) vs. CRST+RS5+CNO(PL-NAcc)	p < 0.01
Supplementary Figures
Figures	Groups (animal numbers), data points	Statistical methods	Targets /factors	Filtering values in PCA/ Centroids in K-Means clustering	F and p Values	Values in comparision groups
						Groups in comparision	Groups compared in post-hoc test/ % in K-Means clustering	p value
S1b	CON(10) CRST(10) CRST+S5(x3d)(8) CRST+S5(x5d)(8) CRST+S5(x7d)(8) CRST+S5(x14d)(8)	One-way ANOVA, Newman-Keuls post-hoc test			F (5, 46) = 5.254, p = 0.0007	CON CRST CRST+S5(x3d) CRST+S5(x5d) CRST+S5(x7d) CRST+S5(x14d)	CON vs. CRST	p < 0.01
							CON vs. CRST+S5(x3d)	p < 0.01
							CON vs. CRST+S5(x5d)	p < 0.05
							CON vs. CRST+S5(x7d)	ns
							CON vs. CRST+S5(x14d)	ns
							CRST vs. CRST+S5(x3d)	ns
							CRST vs. CRST+S5(x5d)	ns
							CRST vs. CRST+S5(x7d)	p < 0.05
							CRST vs. CRST+S5(x14d)	p < 0.05
							CRST+S5(x3d) vs. CRST+S5(x5d)	ns
							CRST+S5(x3d) vs. CRST+S5(x7d)	ns
							CRST+S5(x3d) vs. CRST+S5(x14d)	ns
							CRST+S5(x5d) vs. CRST+S5(x7d)	ns
							CRST+S5(x5d) vs. CRST+S5(x14d)	ns
							CRST+S5(x7d) vs. CRST+S5(x14d)	ns
S1c	CON(10) CRST(10) CRST+S5(x3d)(8) CRST+S5(x5d)(8) CRST+S5(x7d)(8) CRST+S5(x14d)(8)	One-way ANOVA, Newman-Keuls post-hoc test			F (5, 46) = 12.84, p < 0.0001	CON CRST CRST+S5(x3d) CRST+S5(x5d) CRST+S5(x7d) CRST+S5(x14d)	CON vs. CRST	p < 0.01
							CON vs. CRST+S5(x3d)	p < 0.01
							CON vs. CRST+S5(x5d)	ns
							CON vs. CRST+S5(x7d)	p < 0.05
							CON vs. CRST+S5(x14d)	p < 0.05
							CRST vs. CRST+S5(x3d)	ns
							CRST vs. CRST+S5(x5d)	ns
							CRST vs. CRST+S5(x7d)	p < 0.01
							CRST vs. CRST+S5(x14d)	p < 0.01
							CRST+S5(x3d) vs. CRST+S5(x5d)	ns
							CRST+S5(x3d) vs. CRST+S5(x7d)	p < 0.01
							CRST+S5(x3d) vs. CRST+S5(x14d)	p < 0.01
							CRST+S5(x5d) vs. CRST+S5(x7d)	p < 0.05
							CRST+S5(x5d) vs. CRST+S5(x14d)	p < 0.01
							CRST+S5(x7d) vs. CRST+S5(x14d)	ns
S1d	CON(10) CRST(10) CRST+S5(x3d)(8) CRST+S5(x5d)(8) CRST+S5(x7d)(8) CRST+S5(x14d)(8)	One-way ANOVA, Newman-Keuls post-hoc test			F (5, 46) = 12.55, p < 0.0001	CON CRST CRST+S5(x3d) CRST+S5(x5d) CRST+S5(x7d) CRST+S5(x14d)	CON vs. CRST	p < 0.01
							CON vs. CRST+S5(x3d)	p < 0.01
							CON vs. CRST+S5(x5d)	p < 0.01
							CON vs. CRST+S5(x7d)	ns
							CON vs. CRST+S5(x14d)	ns
							CRST vs. CRST+S5(x3d)	ns
							CRST vs. CRST+S5(x5d)	p < 0.05
							CRST vs. CRST+S5(x7d)	p < 0.01
							CRST vs. CRST+S5(x14d)	p < 0.01
							CRST+S5(x3d) vs. CRST+S5(x5d)	ns
							CRST+S5(x3d) vs. CRST+S5(x7d)	p < 0.01
							CRST+S5(x3d) vs. CRST+S5(x14d)	p < 0.01
							CRST+S5(x5d) vs. CRST+S5(x7d)	ns
							CRST+S5(x5d) vs. CRST+S5(x14d)	ns
							CRST+S5(x7d) vs. CRST+S5(x14d)	ns
S1e,f	CON(10) CRST(10) CRST+S5(x3d)(8) CRST+S5(x5d)(8) CRST+S5(x7d)(8) CRST+S5(x14d)(8)	K-Means clustering (k=2)	SIT x TST x FST	Centroid 1: X = 0.54, Y = -0.67, Z = -0.62 Centroid 2: X = -0.68, Y = 0.84, Z = 0.78		CON	100% in cluster 1 vs. 0% in cluster 2
						CRST	0% in cluster 1 vs. 100% in cluster 2
						CRST+S5(x3d)	12.5% in cluster 1 vs. 87.5% in cluster 2
						CRST+S5(x5d)	25% in cluster 1 vs. 75% in cluster 2
						CRST+S5(x7d)	100% in cluster 1 vs. 0% in cluster 2
						CRST+S5(x14d)	100% in cluster 1 vs. 0% in cluster 2
S2c	CON(11) CSDS(Sus)(17) CSDS(Resil)(11)	One-way ANOVA, Newman-Keuls post-hoc test			F (2, 36) = 12.20, p < 0.0001	CON CSDS(Sus) CSDS(Resil)	CON vs. CSDS(Sus)	p < 0.01
							CON vs. CSDS(Resil)	ns
							CSDS(Sus) vs. CSDS(Resil)	p < 0.01
S2d	CON(11) CSDS(Sus)(17) CSDS(Resil)(11)	One-way ANOVA, Newman-Keuls post-hoc test			F (5, 72) = 5.087, p = 0.0005	CON CSDS(Sus) CSDS(Resil)	CON(No target) vs. CON(Target)	ns
							CON(No target) vs. Sus(No target)	ns
							CON(No target) vs. Sus(Target)	p < 0.01
							CON(No target) vs. Resil(No target)	ns
							CON(No target) vs. Resil(Target)	ns
							CON(Target) vs. Sus(No target)	ns
							CON(Target) vs. Sus(Target)	p < 0.01
							CON(Target) vs. Resil(No target)	ns
							CON(Target) vs. Resil(Target)	ns
							Sus(No target) vs. Sus(Target)	p < 0.05
							Sus(No target) vs. Resil(No target)	ns
							Sus(No target) vs. Resil(Target)	ns
							Sus(Target) vs. Resil(No target)	ns
							Sus(Target) vs. Resil(Target)	p < 0.01
							Resil(No target) vs. Resil(Target)	ns
S2e	CON(11) CSDS(Sus)(17) CSDS(Resil)(11)	One-way ANOVA, Newman-Keuls post-hoc test			F (5, 72) = 6.703, p < 0.0001	CON CSDS(Sus) CSDS(Resil)	CON(No target) vs. CON(Target)	ns
							CON(No target) vs. Sus(No target)	ns
							CON(No target) vs. Sus(Target)	p < 0.01
							CON(No target) vs. Resil(No target)	ns
							CON(No target) vs. Resil(Target)	ns
							CON(Target) vs. Sus(No target)	ns
							CON(Target) vs. Sus(Target)	p < 0.01
							CON(Target) vs. Resil(No target)	ns
							CON(Target) vs. Resil(Target)	ns
							Sus(No target) vs. Sus(Target)	p < 0.01
							Sus(No target) vs. Resil(No target)	ns
							Sus(No target) vs. Resil(Target)	ns
							Sus(Target) vs. Resil(No target)	p < 0.01
							Sus(Target) vs. Resil(Target)	p < 0.01
							Resil(No target) vs. Resil(Target)	ns
S2f	CON(11) CSDS(Sus)(17) CSDS(Resil)(11)	One-way ANOVA, Newman-Keuls post-hoc test			F (2, 36) = 12.20, p < 0.0001	CON CSDS(Sus) CSDS(Resil)	CON vs. CSDS(Sus)	p < 0.01
							CON vs. CSDS(Resil)	ns
							CSDS(Sus) vs. CSDS(Resil)	p < 0.01
S2g	CON(11) CSDS(Sus)(17) CSDS(Resil)(11)	One-way ANOVA, Newman-Keuls post-hoc test			F (2, 36) = 7.579, p = 0.0018	CON CSDS(Sus) CSDS(Resil)	CON vs. CSDS(Sus)	p < 0.01
							CON vs. CSDS(Resil)	ns
							CSDS(Sus) vs. CSDS(Resil)	p < 0.05
S3c	CON(N)(10) CRST(N)(10) CRST(N)+RS5(10) CON(MS)(10) CRST(MS)(9) CRST(MS)+RS5(10)	One-way ANOVA, Newman-Keuls post-hoc test			F (5, 53) = 5.711, p = 0.0003	CON(N) CRST(N) CRST(N)+RS5 CON(MS) CRST(MS) CRST(MS)+RS5	CON(N) vs. CRST(N)	p < 0.05
							CON(N) vs. CRST(N)+RS5	ns
							CON(N) vs. CON(MS)	p < 0.01
							CON(N) vs. CRST(MS)	p < 0.01
							CON(N) vs. CRST(MS)+RS5	ns
							CRST(N) vs. CRST(N)+RS5	p < 0.01
							CRST(N) vs. CON(MS)	ns
							CRST(N) vs. CRST(MS)	ns
							CRST(N) vs. CRST(MS)+RS5	ns
							CRST(N)+RS5 vs. CON(MS)	p < 0.01
							CRST(N)+RS5 vs. CRST(MS)	p < 0.01
							CRST(N)+RS5 vs. CRST(MS)+RS5	ns
							CON(MS) vs. CRST(MS)	ns
							CON(MS) vs. CRST(MS)+RS5	p < 0.05
							CRST(MS) vs. CRST(MS)+RS5	p < 0.05
S3d	CON(N)(10) CRST(N)(10) CRST(N)+RS5(10) CON(MS)(10) CRST(MS)(9) CRST(MS)+RS5(10)	One-way ANOVA, Newman-Keuls post-hoc test			F (5, 53) = 8.090, p < 0.0001	CON(N) CRST(N) CRST(N)+RS5 CON(MS) CRST(MS) CRST(MS)+RS5	CON(N) vs. CRST(N)	p < 0.01
							CON(N) vs. CRST(N)+RS5	ns
							CON(N) vs. CON(MS)	ns
							CON(N) vs. CRST(MS)	p < 0.01
							CON(N) vs. CRST(MS)+RS5	ns
							CRST(N) vs. CRST(N)+RS5	p < 0.01
							CRST(N) vs. CON(MS)	p < 0.05
							CRST(N) vs. CRST(MS)	ns
							CRST(N) vs. CRST(MS)+RS5	p < 0.01
							CRST(N)+RS5 vs. CON(MS)	ns
							CRST(N)+RS5 vs. CRST(MS)	p < 0.01
							CRST(N)+RS5 vs. CRST(MS)+RS5	ns
							CON(MS) vs. CRST(MS)	p < 0.05
							CON(MS) vs. CRST(MS)+RS5	ns
							CRST(MS) vs. CRST(MS)+RS5	p < 0.01
S3e	CON(N)(10) CRST(N)(10) CRST(N)+RS5(10) CON(MS)(10) CRST(MS)(9) CRST(MS)+RS5(10)	One-way ANOVA, Newman-Keuls post-hoc test			F (5, 53) = 11.53, p < 0.0001	CON(N) CRST(N) CRST(N)+RS5 CON(MS) CRST(MS) CRST(MS)+RS5	CON(N) vs. CRST(N)	p < 0.01
							CON(N) vs. CRST(N)+RS5	ns
							CON(N) vs. CON(MS)	ns
							CON(N) vs. CRST(MS)	p < 0.01
							CON(N) vs. CRST(MS)+RS5	ns
							CRST(N) vs. CRST(N)+RS5	p < 0.01
							CRST(N) vs. CON(MS)	p < 0.01
							CRST(N) vs. CRST(MS)	ns
							CRST(N) vs. CRST(MS)+RS5	p < 0.01
							CRST(N)+RS5 vs. CON(MS)	ns
							CRST(N)+RS5 vs. CRST(MS)	p < 0.01
							CRST(N)+RS5 vs. CRST(MS)+RS5	ns
							CON(MS) vs. CRST(MS)	p < 0.01
							CON(MS) vs. CRST(MS)+RS5	ns
							CRST(MS) vs. CRST(MS)+RS5	p < 0.01
E3f	CON(N)(10) CRST(N)(10) CRST(N)+RS5(10) CON(MS)(10) CRST(MS)(9) CRST(MS)+RS5(10)	One-way ANOVA, Newman-Keuls post-hoc test			F (5, 53) = 13.89, p < 0.0001	CON(N) CRST(N) CRST(N)+RS5 CON(MS) CRST(MS) CRST(MS)+RS5	CON(N) vs. CRST(N)	p < 0.01
							CON(N) vs. CRST(N)+RS5	ns
							CON(N) vs. CON(MS)	p < 0.05
							CON(N) vs. CRST(MS)	p < 0.01
							CON(N) vs. CRST(MS)+RS5	ns
							CRST(N) vs. CRST(N)+RS5	p < 0.01
							CRST(N) vs. CON(MS)	p < 0.05
							CRST(N) vs. CRST(MS)	ns
							CRST(N) vs. CRST(MS)+RS5	p < 0.01
							CRST(N)+RS5 vs. CON(MS)	p < 0.01
							CRST(N)+RS5 vs. CRST(MS)	p < 0.01
							CRST(N)+RS5 vs. CRST(MS)+RS5	ns
							CON(MS) vs. CRST(MS)	ns
							CON(MS) vs. CRST(MS)+RS5	p < 0.01
							CRST(MS) vs. CRST(MS)+RS5	p < 0.01
S3g,h	CON(N)(10) CRST(N)(10) CRST(N)+RS5(10) CON(MS)(10) CRST(MS)(9) CRST(MS)+RS5(10)	Principal component anaylsis (PCA)	TST x FST	Kaiser-Meyer-Olkin Measure of Sampling Adequacy, 0.500
				Bartlett's Test of Sphericity, p < 0.0001
				Communality, 0.756
				Eigenvalues, 1.51
		K-Means clustering (k=2)	SIT x SPT x [TSTxFST]	Centroid 1: X = 0.51, Y = 0.59, Z = -0.68 Centroid 2: X = -0.65, Y = -0.75, Z = 0.86		CON(N)	100% in cluster 1 vs. 0% in cluster 2
						CRST(N)	0% in cluster 1 vs. 100% in cluster 2
						CRST(N)+RS5	100% in cluster 1 vs. 0% in cluster 2
						CON(MS)	40% in cluster 1 vs. 60% in cluster 2
						CRST(MS)	0% in cluster 1 vs. 100% in cluster 2
						CRST(MS)+RS5	90% in cluster 1 vs. 10% in cluster 2
S4b	CON(8), 4 data points CRST+Veh(8), 4 data points CRST+Veh+RS5(8), 4 data points CRST+NBI(8), 4 data points CRST+NBI+RS5(7), 4 data points CRST+RU(8), 4 data points CRST+RU+RS5(8), 4 data points	One-way ANOVA, Newman-Keuls post-hoc test	CORT		F (6, 21) = 39.17, p < 0.0001	CON CRST+Veh CRST+Veh+RS5 CRST+NBI CRST+NBI+RS5 CRST+RU CRST+RU+RS5	CON vs. CRST+Veh	p < 0.01
							CON vs. CRST+Veh+RS5	ns
							CON vs. CRST+NBI	p < 0.01
							CON vs. CRST+NBI+RS5	p < 0.01
							CON vs. CRST+RU	p < 0.01
							CON vs. CRST+RU+RS5	p < 0.01
							CRST+Veh vs. CRST+Veh+RS5	p < 0.01
							CRST+Veh vs. CRST+NBI	p < 0.01
							CRST+Veh vs. CRST+NBI+RS5	ns
							CRST+Veh vs. CRST+RU	p < 0.01
							CRST+Veh vs. CRST+RU+RS5	ns
							CRST+Veh+RS5 vs. CRST+NBI	p < 0.01
							CRST+Veh+RS5 vs. CRST+NBI+RS5	p < 0.01
							CRST+Veh+RS5 vs. CRST+RU	p < 0.01
							CRST+Veh+RS5 vs. CRST+RU+RS5	p < 0.01
							CRST+NBI vs. CRST+NBI+RS5	p < 0.01
							CRST+NBI vs. CRST+RU	ns
							CRST+NBI+RS5 vs. CRST+RU+RS5	ns
							CRST+RU vs. CRST+RU+RS5	p < 0.01
S4c	CON(10) CRST+Veh(8) CRST+Veh+RS5(8) CRST+NBI(8) CRST+NBI+RS5(7) CRST+RU(8) CRST+RU+RS5(8)	One-way ANOVA, Newman-Keuls post-hoc test			F (6, 50) = 5.952, p < 0.0001	CON CRST+Veh CRST+Veh+RS5 CRST+NBI CRST+NBI+RS5 CRST+RU CRST+RU+RS5	CON vs. CRST+Veh	p < 0.01
							CON vs. CRST+Veh+RS5	ns
							CON vs. CRST+NBI	p < 0.05
							CON vs. CRST+NBI+RS5	p < 0.01
							CON vs. CRST+RU	p < 0.05
							CON vs. CRST+RU+RS5	p < 0.05
							CRST+Veh vs. CRST+Veh+RS5	p < 0.05
							CRST+Veh vs. CRST+NBI	ns
							CRST+Veh vs. CRST+NBI+RS5	ns
							CRST+Veh vs. CRST+RU	ns
							CRST+Veh vs. CRST+RU+RS5	ns
							CRST+Veh+RS5 vs. CRST+NBI	ns
							CRST+Veh+RS5 vs. CRST+NBI+RS5	p < 0.01
							CRST+Veh+RS5 vs. CRST+RU	ns
							CRST+Veh+RS5 vs. CRST+RU+RS5	ns
							CRST+NBI vs. CRST+NBI+RS5	ns
							CRST+NBI vs. CRST+RU	ns
							CRST+NBI+RS5 vs. CRST+RU+RS5	ns
							CRST+RU vs. CRST+RU+RS5	ns
S4d	CON(10) CRST+Veh(8) CRST+Veh+RS5(8) CRST+NBI(8) CRST+NBI+RS5(7) CRST+RU(8) CRST+RU+RS5(8)	One-way ANOVA, Newman-Keuls post-hoc test			F (6, 50) = 5.942, p < 0.0001	CON CRST+Veh CRST+Veh+RS5 CRST+NBI CRST+NBI+RS5 CRST+RU CRST+RU+RS5	CON vs. CRST+Veh	p < 0.01
							CON vs. CRST+Veh+RS5	ns
							CON vs. CRST+NBI	ns
							CON vs. CRST+NBI+RS5	p < 0.05
							CON vs. CRST+RU	ns
							CON vs. CRST+RU+RS5	p < 0.05
							CRST+Veh vs. CRST+Veh+RS5	p < 0.01
							CRST+Veh vs. CRST+NBI	ns
							CRST+Veh vs. CRST+NBI+RS5	ns
							CRST+Veh vs. CRST+RU	ns
							CRST+Veh vs. CRST+RU+RS5	ns
							CRST+Veh+RS5 vs. CRST+NBI	p < 0.05
							CRST+Veh+RS5 vs. CRST+NBI+RS5	p < 0.01
							CRST+Veh+RS5 vs. CRST+RU	ns
							CRST+Veh+RS5 vs. CRST+RU+RS5	p < 0.01
							CRST+NBI vs. CRST+NBI+RS5	ns
							CRST+NBI vs. CRST+RU	ns
							CRST+NBI+RS5 vs. CRST+RU+RS5	ns
							CRST+RU vs. CRST+RU+RS5	ns
S4e	CON(10) CRST+Veh(8) CRST+Veh+RS5(8) CRST+NBI(8) CRST+NBI+RS5(7) CRST+RU(8) CRST+RU+RS5(8)	One-way ANOVA, Newman-Keuls post-hoc test			F (6, 50) = 7.938, p < 0.0001	CON CRST+Veh CRST+Veh+RS5 CRST+NBI CRST+NBI+RS5 CRST+RU CRST+RU+RS5	CON vs. CRST+Veh	p < 0.01
							CON vs. CRST+Veh+RS5	ns
							CON vs. CRST+NBI	p < 0.01
							CON vs. CRST+NBI+RS5	p < 0.01
							CON vs. CRST+RU	p < 0.01
							CON vs. CRST+RU+RS5	p < 0.01
							CRST+Veh vs. CRST+Veh+RS5	p < 0.01
							CRST+Veh vs. CRST+NBI	ns
							CRST+Veh vs. CRST+NBI+RS5	ns
							CRST+Veh vs. CRST+RU	ns
							CRST+Veh vs. CRST+RU+RS5	ns
							CRST+Veh+RS5 vs. CRST+NBI	p < 0.05
							CRST+Veh+RS5 vs. CRST+NBI+RS5	p < 0.01
							CRST+Veh+RS5 vs. CRST+RU	p < 0.01
							CRST+Veh+RS5 vs. CRST+RU+RS5	p < 0.01
							CRST+NBI vs. CRST+NBI+RS5	ns
							CRST+NBI vs. CRST+RU	ns
							CRST+NBI+RS5 vs. CRST+RU+RS5	ns
							CRST+RU vs. CRST+RU+RS5	ns
S4f	CON(10) CRST+Veh(8) CRST+Veh+RS5(8) CRST+NBI(8) CRST+NBI+RS5(7) CRST+RU(8) CRST+RU+RS5(8)	One-way ANOVA, Newman-Keuls post-hoc test			F (6, 50) = 11.31, p < 0.0001	CON CRST+Veh CRST+Veh+RS5 CRST+NBI CRST+NBI+RS5 CRST+RU CRST+RU+RS5	CON vs. CRST+Veh	p < 0.01
							CON vs. CRST+Veh+RS5	ns
							CON vs. CRST+NBI	p < 0.01
							CON vs. CRST+NBI+RS5	p < 0.01
							CON vs. CRST+RU	p < 0.01
							CON vs. CRST+RU+RS5	p < 0.01
							CRST+Veh vs. CRST+Veh+RS5	p < 0.01
							CRST+Veh vs. CRST+NBI	p < 0.01
							CRST+Veh vs. CRST+NBI+RS5	p < 0.01
							CRST+Veh vs. CRST+RU	p < 0.05
							CRST+Veh vs. CRST+RU+RS5	p < 0.01
							CRST+Veh+RS5 vs. CRST+NBI	p < 0.01
							CRST+Veh+RS5 vs. CRST+NBI+RS5	p < 0.05
							CRST+Veh+RS5 vs. CRST+RU	p < 0.01
							CRST+Veh+RS5 vs. CRST+RU+RS5	p < 0.01
							CRST+NBI vs. CRST+NBI+RS5	ns
							CRST+NBI vs. CRST+RU	ns
							CRST+NBI+RS5 vs. CRST+RU+RS5	ns
							CRST+RU vs. CRST+RU+RS5	ns
S4g,h	CON(10) CRST+Veh(8) CRST+Veh+RS5(8) CRST+NBI(8) CRST+NBI+RS5(7) CRST+RU(8) CRST+RU+RS5(8)	Principal component anaylsis (PCA)	TST x FST	Kaiser-Meyer-Olkin Measure of Sampling Adequacy, 0.500
				Bartlett's Test of Sphericity, p <0.0001
				Communality, 0.744
				Eigenvalues, 1.49
		K-Means clustering (k=2)	SIT x SPT x [TSTxFST]	Centroid 1: X = 0.62, Y = 0.67, Z = -0.49 Centroid 2: X = -0.79, Y = -0.86, Z = 0.63		CON	100% in cluster 1 vs. 0% in cluster 2
						CRST+Veh	12.5% in cluster 1 vs. 87.5% in cluster 2
						CRST+Veh+RS5	100% in cluster 1 vs. 0% in cluster 2
						CRST+NBI	37.5% in cluster 1 vs. 62.5% in cluster 2
						CRST+NBI+RS5	14.3% in cluster 1 vs. 85.7% in cluster 2
						CRST+RU	75% in cluster 1 vs. 25% in cluster 2
						CRST+RU+RS5	37.5% in cluster 1 vs. 62.5% in cluster 2
S5b (PL)	CRST(6), 6 data points CRST+CORT(0.1)(4), 8 data points CRST+CORT(0.5)(4), 6 data points CRST+CORT(1.0)(5), 8 data points	One-way ANOVA, Newman-Keuls post-hoc test	c-Fos		F (3, 24) = 69.52, p < 0.0001	CRST CRST+CORT(0.1) CRST+CORT(0.5) CRST+CORT(1.0)	CRST(CON) vs. CRST+CORT(0.1)	p < 0.01
							CRST(CON) vs. CRST+CORT(0.5)	p < 0.01
							CRST(CON) vs. CRST+CORT(1.0)	p < 0.01
							CRST+CORT(0.1) vs. CRST+CORT(0.5)	p < 0.01
							CRST+CORT(0.1) vs. CRST+CORT(1.0)	p < 0.01
							CRST+CORT(0.5) vs. CRST+CORT(1.0)	ns
S5b (BLA)	CRST(6), 6 data points CRST+CORT(0.1)(4), 8 data points CRST+CORT(0.5)(4), 8 data points CRST+CORT(1.0)(5), 10 data points	One-way ANOVA, Newman-Keuls post-hoc test	c-Fos		F (3, 28) = 51.92, p < 0.0001	CRST CRST+CORT(0.1) CRST+CORT(0.5) CRST+CORT(1.0)	CRST(CON) vs. CRST+CORT(0.1)	p < 0.01
							CRST(CON) vs. CRST+CORT(0.5)	p < 0.01
							CRST(CON) vs. CRST+CORT(1.0)	p < 0.01
							CRST+CORT(0.1) vs. CRST+CORT(0.5)	ns
							CRST+CORT(0.1) vs. CRST+CORT(1.0)	p < 0.01
							CRST+CORT(0.5) vs. CRST+CORT(1.0)	ns
S5b (NAcc)	CRST(6), 6 data points CRST+CORT(0.1)(4), 8 data points CRST+CORT(0.5)(4), 8 data points CRST+CORT(1.0)(5), 10 data points	One-way ANOVA, Newman-Keuls post-hoc test	c-Fos		F (3, 28) = 89.85, p < 0.0001	CRST CRST+CORT(0.1) CRST+CORT(0.5) CRST+CORT(1.0)	CRST(CON) vs. CRST+CORT(0.1)	p < 0.01
							CRST(CON) vs. CRST+CORT(0.5)	p < 0.01
							CRST(CON) vs. CRST+CORT(1.0)	p < 0.01
							CRST+CORT(0.1) vs. CRST+CORT(0.5)	ns
							CRST+CORT(0.1) vs. CRST+CORT(1.0)	ns
							CRST+CORT(0.5) vs. CRST+CORT(1.0)	ns
S5b (vSub)	CRST(6), 6 data points CRST+CORT(0.1)(4), 8 data points CRST+CORT(0.5)(4), 8 data points CRST+CORT(1.0)(5), 9 data points	One-way ANOVA, Newman-Keuls post-hoc test	c-Fos		F (3, 27) = 82.82, p < 0.0001	CRST CRST+CORT(0.1) CRST+CORT(0.5) CRST+CORT(1.0)	CRST(CON) vs. CRST+CORT(0.1)	p < 0.01
							CRST(CON) vs. CRST+CORT(0.5)	p < 0.01
							CRST(CON) vs. CRST+CORT(1.0)	p < 0.01
							CRST+CORT(0.1) vs. CRST+CORT(0.5)	ns
							CRST+CORT(0.1) vs. CRST+CORT(1.0)	ns
							CRST+CORT(0.5) vs. CRST+CORT(1.0)	ns
S5b (dBNST)	CRST(6), 6 data points CRST+CORT(0.1)(4), 8 data points CRST+CORT(0.5)(4), 8 data points CRST+CORT(1.0)(5), 10 data points	One-way ANOVA, Newman-Keuls post-hoc test	c-Fos		F (3, 28) = 8.583, p = 0.0003	CRST CRST+CORT(0.1) CRST+CORT(0.5) CRST+CORT(1.0)	CRST(CON) vs. CRST+CORT(0.1)	p < 0.01
							CRST(CON) vs. CRST+CORT(0.5)	p < 0.01
							CRST(CON) vs. CRST+CORT(1.0)	p < 0.01
							CRST+CORT(0.1) vs. CRST+CORT(0.5)	ns
							CRST+CORT(0.1) vs. CRST+CORT(1.0)	ns
							CRST+CORT(0.5) vs. CRST+CORT(1.0)	ns
S5b (vBNST)	CRST(6), 6 data points CRST+CORT(0.1)(4), 8 data points CRST+CORT(0.5)(4), 8 data points CRST+CORT(1.0)(5), 10 data points	One-way ANOVA, Newman-Keuls post-hoc test	c-Fos		F (3, 28) = 2.652, p = 0.0681	CRST CRST+CORT(0.1) CRST+CORT(0.5) CRST+CORT(1.0)	CRST(CON) vs. CRST+CORT(0.1)	ns
							CRST(CON) vs. CRST+CORT(0.5)	ns
							CRST(CON) vs. CRST+CORT(1.0)	p < 0.05
							CRST+CORT(0.1) vs. CRST+CORT(0.5)	ns
							CRST+CORT(0.1) vs. CRST+CORT(1.0)	ns
							CRST+CORT(0.5) vs. CRST+CORT(1.0)	ns
S5b (PVN)	CRST(6), 6 data points CRST+CORT(0.1)(4), 8 data points CRST+CORT(0.5)(4), 8 data points CRST+CORT(1.0)(5), 10 data points	One-way ANOVA, Newman-Keuls post-hoc test	c-Fos		F (3, 28) = 3.071, p = 0.0439	CRST CRST+CORT(0.1) CRST+CORT(0.5) CRST+CORT(1.0)	CRST(CON) vs. CRST+CORT(0.1)	p < 0.05
							CRST(CON) vs. CRST+CORT(0.5)	p < 0.05
							CRST(CON) vs. CRST+CORT(1.0)	p < 0.05
							CRST+CORT(0.1) vs. CRST+CORT(0.5)	ns
							CRST+CORT(0.1) vs. CRST+CORT(1.0)	ns
							CRST+CORT(0.5) vs. CRST+CORT(1.0)	ns
S7b	CON(4) for GLU-4, 4 data points CON(4) for GAD67, 4 data points
S7c	CON(12), 6 repeats CRST(12), 6 repeats CRST+RS5(12), 5 repeats CRST+CORT(0.1)(7), 4 repeats	One-way ANOVA, Newman-Keuls post-hoc test	NR1		F (3, 38) = 4.895, p = 0.0057	CON CRST+Veh CRST+RS5 CRST+CORT(0.1)	CON vs. CRST	p < 0.01
							CON vs. CRST+RS5	ns
							CON vs. CRST+C0.1	ns
							CRST vs. CRST+RS5	p < 0.01
							CRST vs. CRST+C0.1	p < 0.05
							CRST+RS5 vs. CRST+C0.1	ns
	CON(12), 6 repeats CRST(12), 6 repeats CRST+RS5(12), 4 repeats CRST+CORT(0.1)(7), 4 repeats	One-way ANOVA, Newman-Keuls post-hoc test	NR2A		F (3, 36) = 11.48, p < 0.0001	CON CRST+Veh CRST+RS5 CRST+CORT(0.1)	CON vs. CRST	p < 0.01
							CON vs. CRST+RS5	ns
							CON vs. CRST+C0.1	ns
							CRST vs. CRST+RS5	p < 0.01
							CRST vs. CRST+C0.1	p < 0.01
							CRST+RS5 vs. CRST+C0.1	ns
	CON(12), 6 repeats CRST(12), 6 repeats CRST+RS5(12), 4 repeats CRST+CORT(0.1)(7), 4 repeats	One-way ANOVA, Newman-Keuls post-hoc test	NR2B		F (3, 28) = 3.719, p = 0.0199	CON CRST+Veh CRST+RS5 CRST+CORT(0.1)	CON vs. CRST	p < 0.05
							CON vs. CRST+RS5	ns
							CON vs. CRST+C0.1	ns
							CRST vs. CRST+RS5	p < 0.05
							CRST vs. CRST+C0.1	p < 0.05
							CRST+RS5 vs. CRST+C0.1	ns
S7e	CON(6), 6 sections CRST+Veh(6), 6 sections CRST+RS5(4), 4 sections CRST+CORT(0.1)(4), 4 sections	One-way ANOVA, Newman-Keuls post-hoc test	NR1		F (3, 36) = 59.07, p < 0.0001	CON CRST+Veh CRST+RS5 CRST+CORT(0.1)	CON vs. CRST+Veh	p < 0.01
							CON vs. CRST+RS5	ns
							CON vs. CRST+CORT(0.1)	ns
							CRST+Veh vs. CRST+RS5	p < 0.01
							CRST+Veh vs. CRST+CORT(0.1)	p < 0.01
							CRST+RS5 vs. CRST+CORT(0.1)	ns
S7f	CON(6), 6 sections CRST+Veh(6), 6 sections CRST+RS5(4), 4 sections CRST+CORT(0.1)(4), 4 sections	One-way ANOVA, Newman-Keuls post-hoc test	DAPI	F (3, 36) = 0.1459 P = 0.9316	F (3, 36) =0.1459, p = 0.9316	CON CRST+Veh CRST+RS5 CRST+CORT(0.1)	CON vs. CRST+Veh	ns
							CON vs. CRST+RS5	ns
							CON vs. CRST+CORT(0.1)	ns
							CRST+Veh vs. CRST+RS5	ns
							CRST+Veh vs. CRST+CORT(0.1)	ns
							CRST+RS5 vs. CRST+CORT(0.1)	ns
S7h	CON(6), 6 sections CRST+Veh(6), 6 sections CRST+RS5(4), 4 sections CRST+CORT(0.1)(4), 4 sections	One-way ANOVA, Newman-Keuls post-hoc test	NR2A		F (3, 36) = 38.08, p < 0.0001	CON CRST+Veh CRST+RS5 CRST+CORT(0.1)	CON vs. CRST+Veh	p < 0.01
							CON vs. CRST+RS5	ns
							CON vs. CRST+CORT(0.1)	ns
							CRST+Veh vs. CRST+RS5	p < 0.01
							CRST+Veh vs. CRST+CORT(0.1)	p < 0.01
							CRST+RS5 vs. CRST+CORT(0.1)	ns
S7i	CON(6), 6 sections CRST+Veh(6), 6 sections CRST+RS5(4), 4 sections CRST+CORT(0.1)(4), 4 sections	One-way ANOVA, Newman-Keuls post-hoc test	NR2B		F (3, 36) = 34.47, p < 0.0001	CON CRST+Veh CRST+RS5 CRST+CORT(0.1)	CON vs. CRST+Veh	p < 0.01
							CON vs. CRST+RS5	ns
							CON vs. CRST+CORT(0.1)	ns
							CRST+Veh vs. CRST+RS5	p < 0.01
							CRST+Veh vs. CRST+CORT(0.1)	p < 0.01
							CRST+RS5 vs. CRST+CORT(0.1)	ns
S7j	CON(6), 6 sections CRST+Veh(6), 6 sections CRST+RS5(4), 4 sections CRST+CORT(0.1)(4), 4 sections	One-way ANOVA, Newman-Keuls post-hoc test	DAPI		F (3, 36) = 0.4258, p =0.7357	CON CRST+Veh CRST+RS5 CRST+CORT(0.1)	CON vs. CRST+Veh	ns
							CON vs. CRST+RS5	ns
							CON vs. CRST+CORT(0.1)	ns
							CRST+Veh vs. CRST+RS5	ns
							CRST+Veh vs. CRST+CORT(0.1)	ns
							CRST+RS5 vs. CRST+CORT(0.1)	ns
S8d	CRST+Veh(4), 8 data points CRST+CNO(0.1)(4), 8 data points CRST+CNO(1.0)(4), 8 data points CRST+CNO(3.0)(4), 8 data points	One-way ANOVA, Newman-Keuls post-hoc test	c-Fos		F (3, 28) = 26.67, p < 0.0001	CRST+Veh CRST+CNO(0.1) CRST+CNO(1.0) CRST+CNO(3.0)	CRST+Veh vs. CRST+CNO(0.1)	p < 0.01
							CRST+Veh vs. CRST+CNO(1.0)	p < 0.01
							CRST+Veh vs. CRST+CNO(3.0)	p < 0.01
							CRST+CNO(0.1) vs. CRST+CNO(1.0)	p < 0.05
							CRST+CNO(0.1) vs. CRST+CNO(3.0)	p < 0.05
							CRST+CNO(1.0) vs. CRST+CNO(3.0)	ns
S8f	CRST+Veh(4), 8 data points CRST+CNO(0.1)(3), 6 data points CRST+CNO(1.0)(4), 8 data points	One-way ANOVA, Newman-Keuls post-hoc test	c-Fos		F (2, 19) = 13.59, p = 0.0002	CRST+Veh CRST+CNO(0.1) CRST+CNO(1.0)	CRST+Veh vs. CRST+CNO(0.1)	p < 0.01
							CRST+Veh vs. CRST+CNO(1.0)	p < 0.01
							CRST+CNO(0.1) vs. CRST+CNO(1.0)	ns
S8g	CON(8) CRST+Veh(CaMKIIα)(8) CRST+CNO(0.1)(CaMKIIα)(8) CRST+CNO(1.0)(CaMKIIα)(8) CRST+CNO(3.0)(CaMKIIα)(8) CRST+Veh(hSyn)(8) CRST+CNO(0.1)(hSyn)(8) CRST+CNO(1.0)(hSyn)(8)	One-way ANOVA, Newman-Keuls post-hoc test			F (7, 56) = 9.887, p < 0.0001	CON CRST+Veh(CaMKIIα) CRST+CNO(0.1)(CaMKIIα) CRST+CNO(1.0)(CaMKIIα) CRST+CNO(3.0)(CaMKIIα) CRST+Veh(hSyn) CRST+CNO(0.1)(hSyn) CRST+CNO(1.0)(hSyn)	CON vs. CRST+Veh(CaMKIIα)	p < 0.01
							CON vs. CRST+CNO(0.1)(CaMKIIα)	ns
							CON vs. CRST+CNO(1.0)(CaMKIIα)	ns
							CON vs. CRST+CNO(3.0)(CaMKIIα)	ns
							CON vs. CRST+Veh(hSyn)	p < 0.01
							CON vs. CRST+CNO(0.1)(hSyn)	p < 0.01
							CON vs. CRST+CNO(1.0)(hSyn)	p < 0.01
							CRST+Veh(CaMKIIα) vs. CRST+CNO(0.1)(CaMKIIα)	p < 0.01
							CRST+Veh(CaMKIIα) vs. CRST+CNO(1.0)(CaMKIIα)	p < 0.01
							CRST+Veh(CaMKIIα) vs. CRST+CNO(3.0)(CaMKIIα)	p < 0.01
							CRST+Veh(CaMKIIα) vs. CRST+Veh(hSyn)	ns
							CRST+CNO(0.1)(CaMKIIα) vs. CRST+CNO(1.0)(CaMKIIα)	ns
							CRST+CNO(0.1)(CaMKIIα) vs. CRST+CNO(3.0)(CaMKIIα)	ns
							CRST+CNO(0.1)(CaMKIIα) vs. CRST+CNO(0.1)(hSyn)	p < 0.01
							CRST+CNO(1.0)(CaMKIIα) vs. CRST+CNO(3.0)(CaMKIIα)	ns
							CRST+CNO(1.0)(CaMKIIα) vs. CRST+CNO(1.0)(hSyn)	p < 0.01
							CRST+Veh(hSyn) vs. CRST+CNO(0.1)(hSyn)	ns
							CRST+Veh(hSyn) vs. CRST+CNO(1.0)(hSyn)	ns
							CRST+CNO(0.1)(hSyn) vs. CRST+CNO(1.0)(hSyn)	ns
S8h	CON(8) CRST+Veh(CaMKIIα)(8) CRST+CNO(0.1)(CaMKIIα)(8) CRST+CNO(1.0)(CaMKIIα)(8) CRST+CNO(3.0)(CaMKIIα)(8) CRST+Veh(hSyn)(8) CRST+CNO(0.1)(hSyn)(8) CRST+CNO(1.0)(hSyn)(8)	One-way ANOVA, Newman-Keuls post-hoc test			F (7, 56) = 19.20, p < 0.0001	CON CRST+Veh(CaMKIIα) CRST+CNO(0.1)(CaMKIIα) CRST+CNO(1.0)(CaMKIIα) CRST+CNO(3.0)(CaMKIIα) CRST+Veh(hSyn) CRST+CNO(0.1)(hSyn) CRST+CNO(1.0)(hSyn)	CON vs. CRST+Veh(CaMKIIα)	p < 0.01
							CON vs. CRST+CNO(0.1)(CaMKIIα)	ns
							CON vs. CRST+CNO(1.0)(CaMKIIα)	ns
							CON vs. CRST+CNO(3.0)(CaMKIIα)	ns
							CON vs. CRST+Veh(hSyn)	p < 0.01
							CON vs. CRST+CNO(0.1)(hSyn)	p < 0.01
							CON vs. CRST+CNO(1.0)(hSyn)	p < 0.01
							CRST+Veh(CaMKIIα) vs. CRST+CNO(0.1)(CaMKIIα)	p < 0.01
							CRST+Veh(CaMKIIα) vs. CRST+CNO(1.0)(CaMKIIα)	p < 0.01
							CRST+Veh(CaMKIIα) vs. CRST+CNO(3.0)(CaMKIIα)	p < 0.01
							CRST+Veh(CaMKIIα) vs. CRST+Veh(hSyn)	ns
							CRST+CNO(0.1)(CaMKIIα) vs. CRST+CNO(1.0)(CaMKIIα)	ns
							CRST+CNO(0.1)(CaMKIIα) vs. CRST+CNO(3.0)(CaMKIIα)	ns
							CRST+CNO(0.1)(CaMKIIα) vs. CRST+CNO(0.1)(hSyn)	p < 0.01
							CRST+CNO(1.0)(CaMKIIα) vs. CRST+CNO(3.0)(CaMKIIα)	ns
							CRST+CNO(1.0)(CaMKIIα) vs. CRST+CNO(1.0)(hSyn)	p < 0.01
							CRST+Veh(hSyn) vs. CRST+CNO(0.1)(hSyn)	ns
							CRST+Veh(hSyn) vs. CRST+CNO(1.0)(hSyn)	ns
							CRST+CNO(0.1)(hSyn) vs. CRST+CNO(1.0)(hSyn)	ns
S8i	CON(8) CRST+Veh(CaMKIIα)(8) CRST+CNO(0.1)(CaMKIIα)(8) CRST+CNO(1.0)(CaMKIIα)(8) CRST+CNO(3.0)(CaMKIIα)(8) CRST+Veh(hSyn)(8) CRST+CNO(0.1)(hSyn)(8) CRST+CNO(1.0)(hSyn)(8)	One-way ANOVA, Newman-Keuls post-hoc test			F (7, 56) = 19.11, p < 0.0001	CON CRST+Veh(CaMKIIα) CRST+CNO(0.1)(CaMKIIα) CRST+CNO(1.0)(CaMKIIα) CRST+CNO(3.0)(CaMKIIα) CRST+Veh(hSyn) CRST+CNO(0.1)(hSyn) CRST+CNO(1.0)(hSyn)	CON vs. CRST+Veh(CaMKIIα)	p < 0.01
							CON vs. CRST+CNO(0.1)(CaMKIIα)	ns
							CON vs. CRST+CNO(1.0)(CaMKIIα)	ns
							CON vs. CRST+CNO(3.0)(CaMKIIα)	ns
							CON vs. CRST+Veh(hSyn)	p < 0.01
							CON vs. CRST+CNO(0.1)(hSyn)	p < 0.01
							CON vs. CRST+CNO(1.0)(hSyn)	p < 0.01
							CRST+Veh(CaMKIIα) vs. CRST+CNO(0.1)(CaMKIIα)	p < 0.01
							CRST+Veh(CaMKIIα) vs. CRST+CNO(1.0)(CaMKIIα)	p < 0.01
							CRST+Veh(CaMKIIα) vs. CRST+CNO(3.0)(CaMKIIα)	p < 0.01
							CRST+Veh(CaMKIIα) vs. CRST+Veh(hSyn)	ns
							CRST+CNO(0.1)(CaMKIIα) vs. CRST+CNO(1.0)(CaMKIIα)	ns
							CRST+CNO(0.1)(CaMKIIα) vs. CRST+CNO(3.0)(CaMKIIα)	ns
							CRST+CNO(0.1)(CaMKIIα) vs. CRST+CNO(0.1)(hSyn)	p < 0.01
							CRST+CNO(1.0)(CaMKIIα) vs. CRST+CNO(3.0)(CaMKIIα)	ns
							CRST+CNO(1.0)(CaMKIIα) vs. CRST+CNO(1.0)(hSyn)	p < 0.01
							CRST+Veh(hSyn) vs. CRST+CNO(0.1)(hSyn)	ns
							CRST+Veh(hSyn) vs. CRST+CNO(1.0)(hSyn)	ns
							CRST+CNO(0.1)(hSyn) vs. CRST+CNO(1.0)(hSyn)	ns
S8j,k	CON(8) CRST+Veh(CaMKIIα)(8) CRST+CNO(0.1)(CaMKIIα)(8) CRST+CNO(1.0)(CaMKIIα)(8) CRST+CNO(3.0)(CaMKIIα)(8)	K-Means clustering (k=2)	SIT x TST x FST	Centroid 1: X = -1.11, Y = 1.54, Z = 1.67 Centroid 2: X = 0.28, Y = -0.38, Z = -0.42		CON	100% in cluster 1 vs. 0% in cluster 2
						CRST+Veh(CaMKIIα)	0% in cluster 1 vs. 100% in cluster 2
						CRST+CNO(0.1)(CaMKIIα)	100% in cluster 1 vs. 0% in cluster 2
						CRST+CNO(1.0)(CaMKIIα)	100% in cluster 1 vs. 0% in cluster 2
						CRST+CNO(3.0)(CaMKIIα)	100% in cluster 1 vs. 0% in cluster 2
S8l	CON(8) CRST+Veh(CaMKIIα)(8) CRST+CNO(0.1)(CaMKIIα)(8) CRST+CNO(1.0)(CaMKIIα)(8) CRST+CNO(3.0)(CaMKIIα)(8) CRST+Veh(hSyn)(8) CRST+CNO(0.1)(hSyn)(8) CRST+CNO(1.0)(hSyn)(8)	One-way ANOVA, Newman-Keuls post-hoc test			F (7, 56) = 12.613, p = 0.0209	CON CRST+Veh(CaMKIIα) CRST+CNO(0.1)(CaMKIIα) CRST+CNO(1.0)(CaMKIIα) CRST+CNO(3.0)(CaMKIIα) CRST+Veh(hSyn) CRST+CNO(0.1)(hSyn) CRST+CNO(1.0)(hSyn)	CON vs. CRST+Veh(CaMKIIα)	ns
							CON vs. CRST+CNO(0.1)(CaMKIIα)	ns
							CON vs. CRST+CNO(1.0)(CaMKIIα)	ns
							CON vs. CRST+CNO(3.0)(CaMKIIα)	ns
							CON vs. CRST+Veh(hSyn)	ns
							CON vs. CRST+CNO(0.1)(hSyn)	ns
							CON vs. CRST+CNO(1.0)(hSyn)	ns
							CRST+Veh(CaMKIIα) vs. CRST+CNO(0.1)(CaMKIIα)	ns
							CRST+Veh(CaMKIIα) vs. CRST+CNO(1.0)(CaMKIIα)	ns
							CRST+Veh(CaMKIIα) vs. CRST+CNO(3.0)(CaMKIIα)	ns
							CRST+Veh(CaMKIIα) vs. CRST+Veh(hSyn)	ns
							CRST+CNO(0.1)(CaMKIIα) vs. CRST+CNO(1.0)(CaMKIIα)	ns
							CRST+CNO(0.1)(CaMKIIα) vs. CRST+CNO(3.0)(CaMKIIα)	ns
							CRST+CNO(0.1)(CaMKIIα) vs. CRST+CNO(0.1)(hSyn)	ns
							CRST+CNO(1.0)(CaMKIIα) vs. CRST+CNO(3.0)(CaMKIIα)	ns
							CRST+CNO(1.0)(CaMKIIα) vs. CRST+CNO(1.0)(hSyn)	ns
							CRST+Veh(hSyn) vs. CRST+CNO(0.1)(hSyn)	ns
							CRST+Veh(hSyn) vs. CRST+CNO(1.0)(hSyn)	ns
							CRST+CNO(0.1)(hSyn) vs. CRST+CNO(1.0)(hSyn)	ns
S8m	CON(8) CRST+Veh(CaMKIIα)(8) CRST+CNO(0.1)(CaMKIIα)(8) CRST+CNO(1.0)(CaMKIIα)(8) CRST+CNO(3.0)(CaMKIIα)(8) CRST+Veh(hSyn)(8) CRST+CNO(0.1)(hSyn)(8) CRST+CNO(1.0)(hSyn)(8)	One-way ANOVA, Newman-Keuls post-hoc test			F (7, 56) = 3.555, p = 0.0031	CON CRST+Veh(CaMKIIα) CRST+CNO(0.1)(CaMKIIα) CRST+CNO(1.0)(CaMKIIα) CRST+CNO(3.0)(CaMKIIα) CRST+Veh(hSyn) CRST+CNO(0.1)(hSyn) CRST+CNO(1.0)(hSyn)	CON vs. CRST+Veh(CaMKIIα)	p < 0.01
							CON vs. CRST+CNO(0.1)(CaMKIIα)	ns
							CON vs. CRST+CNO(1.0)(CaMKIIα)	ns
							CON vs. CRST+CNO(3.0)(CaMKIIα)	ns
							CON vs. CRST+Veh(hSyn)	p < 0.01
							CON vs. CRST+CNO(0.1)(hSyn)	ns
							CON vs. CRST+CNO(1.0)(hSyn)	p < 0.01
							CRST+Veh(CaMKIIα) vs. CRST+CNO(0.1)(CaMKIIα)	ns
							CRST+Veh(CaMKIIα) vs. CRST+CNO(1.0)(CaMKIIα)	ns
							CRST+Veh(CaMKIIα) vs. CRST+CNO(3.0)(CaMKIIα)	ns
							CRST+Veh(CaMKIIα) vs. CRST+Veh(hSyn)	ns
							CRST+CNO(0.1)(CaMKIIα) vs. CRST+CNO(1.0)(CaMKIIα)	ns
							CRST+CNO(0.1)(CaMKIIα) vs. CRST+CNO(3.0)(CaMKIIα)	ns
							CRST+CNO(0.1)(CaMKIIα) vs. CRST+CNO(0.1)(hSyn)	ns
							CRST+CNO(1.0)(CaMKIIα) vs. CRST+CNO(3.0)(CaMKIIα)	ns
							CRST+CNO(1.0)(CaMKIIα) vs. CRST+CNO(1.0)(hSyn)	ns
							CRST+Veh(hSyn) vs. CRST+CNO(0.1)(hSyn)	ns
							CRST+Veh(hSyn) vs. CRST+CNO(1.0)(hSyn)	ns
							CRST+CNO(0.1)(hSyn) vs. CRST+CNO(1.0)(hSyn)	ns
S8n	CON(8) CRST+Veh(CaMKIIα)(8) CRST+CNO(0.1)(CaMKIIα)(8) CRST+CNO(1.0)(CaMKIIα)(8) CRST+CNO(3.0)(CaMKIIα)(8) CRST+Veh(hSyn)(8) CRST+CNO(0.1)(hSyn)(8) CRST+CNO(1.0)(hSyn)(8)	One-way ANOVA, Newman-Keuls post-hoc test		F (7, 56) = 5.681 P < 0.0001	F (7, 56) = 5.681, p < 0.0001	CON CRST+Veh(CaMKIIα) CRST+CNO(0.1)(CaMKIIα) CRST+CNO(1.0)(CaMKIIα) CRST+CNO(3.0)(CaMKIIα) CRST+Veh(hSyn) CRST+CNO(0.1)(hSyn) CRST+CNO(1.0)(hSyn)	CON vs. CRST+Veh(CaMKIIα)	p < 0.01
							CON vs. CRST+CNO(0.1)(CaMKIIα)	ns
							CON vs. CRST+CNO(1.0)(CaMKIIα)	ns
							CON vs. CRST+CNO(3.0)(CaMKIIα)	ns
							CON vs. CRST+Veh(hSyn)	p < 0.01
							CON vs. CRST+CNO(0.1)(hSyn)	p < 0.01
							CON vs. CRST+CNO(1.0)(hSyn)	p < 0.01
							CRST+Veh(CaMKIIα) vs. CRST+CNO(0.1)(CaMKIIα)	ns
							CRST+Veh(CaMKIIα) vs. CRST+CNO(1.0)(CaMKIIα)	ns
							CRST+Veh(CaMKIIα) vs. CRST+CNO(3.0)(CaMKIIα)	ns
							CRST+Veh(CaMKIIα) vs. CRST+Veh(hSyn)	ns
							CRST+CNO(0.1)(CaMKIIα) vs. CRST+CNO(1.0)(CaMKIIα)	ns
							CRST+CNO(0.1)(CaMKIIα) vs. CRST+CNO(3.0)(CaMKIIα)	ns
							CRST+CNO(0.1)(CaMKIIα) vs. CRST+CNO(0.1)(hSyn)	ns
							CRST+CNO(1.0)(CaMKIIα) vs. CRST+CNO(3.0)(CaMKIIα)	ns
							CRST+CNO(1.0)(CaMKIIα) vs. CRST+CNO(1.0)(hSyn)	ns
							CRST+Veh(hSyn) vs. CRST+CNO(0.1)(hSyn)	ns
							CRST+Veh(hSyn) vs. CRST+CNO(1.0)(hSyn)	ns
							CRST+CNO(0.1)(hSyn) vs. CRST+CNO(1.0)(hSyn)	ns
S8o,p	CON(8) CRST+Veh(CaMKIIα)(8) CRST+CNO(0.1)(CaMKIIα)(8) CRST+CNO(1.0)(CaMKIIα)(8) CRST+CNO(3.0)(CaMKIIα)(8)	K-Means clustering (k=2)	SIT x TST x FST	Centroid 1: X = 0.28, Y = -0.46, Z = -0.64 Centroid 2: X = -0.34, Y = 0.56, Z = 0.78		CON	87.5% in cluster 1 vs. 12.5% in cluster 2
						CRST+Veh(CaMKIIα)	0% in cluster 1 vs. 100% in cluster 2
						CRST+CNO(0.1)(CaMKIIα)	50% in cluster 1 vs. 50% in cluster 2
						CRST+CNO(1.0)(CaMKIIα)	62.5% in cluster 1 vs. 37.5% in cluster 2
						CRST+CNO(3.0)(CaMKIIα)	75% in cluster 1 vs. 25% in cluster 2
S8q	CON(8), 4 data points CRST+Veh(CaMKIIα)(8), 4 data points CRST+CNO(CaMKIIα)(3.0)(8), 4 data points CRST+Veh(hSyn)(8), 4 data points CRST+CNO(hSyn)(1.0)(8), 4 data points	One-way ANOVA, Newman-Keuls post-hoc test			F (4, 15) = 8.467, p = 0.0009		CON vs. CRST+Veh(CaMKIIα)	p < 0.01
							CON vs. CRST+CNO(CaMKIIα)	ns
							CON vs. CRST+Veh(hSyn)	p < 0.01
							CON vs. CRST+CNO(hSyn)	ns
							CRST+Veh(CaMKIIα) vs. CRST+CNO(CaMKIIα)	p < 0.05
							CRST+Veh(CaMKIIα) vs. CRST+Veh(hSyn)	ns
							CRST+CNO(CaMKIIα) vs. CRST+CNO(hSyn)	ns
							CRST+Veh(hSyn) vs. CRST+CNO(hSyn)	ns
S9c	CON(8) CRST+Veh(8) CRST+CNO(8) CRST+CNO+RS5(8)	One-way ANOVA, Newman-Keuls post-hoc test			F (3, 28) = 10.76, p < 0.0001	CON CRST+Veh CRST+CNO CRST+CNO+RS5	CON vs. CRST+Veh	p < 0.01
							CON vs. CRST+CNO	p < 0.01
							CON vs. CRST+CNO+RS5	ns
							CRST+Veh vs. CRST+CNO	ns
							CRST+Veh vs. CRST+CNO+RS5	p < 0.01
							CRST+CNO vs. CRST+CNO+RS5	p < 0.01
S9d	CON(8) CRST+Veh(8) CRST+CNO(8) CRST+CNO+RS5(8)	One-way ANOVA, Newman-Keuls post-hoc test			F (3, 28) = 18.91, p < 0.0001	CON CRST+Veh CRST+CNO CRST+CNO+RS5	CON vs. CRST+Veh	p < 0.01
							CON vs. CRST+CNO	p < 0.01
							CON vs. CRST+CNO+RS5	ns
							CRST+Veh vs. CRST+CNO	ns
							CRST+Veh vs. CRST+CNO+RS5	p < 0.01
							CRST+CNO vs. CRST+CNO+RS5	p < 0.01
S9e	CON(8) CRST+Veh(8) CRST+CNO(8) CRST+CNO+RS5(8)	One-way ANOVA, Newman-Keuls post-hoc test			F (3, 28) = 15.60, p < 0.0001	CON CRST+Veh CRST+CNO CRST+CNO+RS5	CON vs. CRST+Veh	p < 0.01
							CON vs. CRST+CNO	p < 0.01
							CON vs. CRST+CNO+RS5	ns
							CRST+Veh vs. CRST+CNO	ns
							CRST+Veh vs. CRST+CNO+RS5	p < 0.01
							CRST+CNO vs. CRST+CNO+RS5	p < 0.01
S9f,g	CON(8) CRST+Veh(8) CRST+CNO(8) CRST+CNO+RS5(8)	K-Means clustering (k=2)	SIT x TST x FST	Centroid 1: X = 0.72, Y = -0.74, Z = -0.72 Centroid 2: X = -0.81,Y = 0.84, Z = 0.82		CON	100% in cluster 1 vs. 0% in cluster 2
						CRST+Veh	12% in cluster 1 vs. 88% in cluster 2
						CRST+CNO	0% in cluster 1 vs. 100% in cluster 2
						CRST+CNO+RS5	100% in cluster 1 vs. 0% in cluster 2
S11e	CRST+Veh(9), 9 data points CRST+CNO(8), 8 data points	Two-sided Student's t-test	dBNST			CRST+Veh CRST+CNO	CRST+Veh vs. CRST+CNO	p < 0.0001
S11f	CRST+Veh(9), 9 data points CRST+CNO(8), 8 data points	Two-sided Student's t-test	PL			CRST+Veh CRST+CNO	CRST+Veh vs. CRST+CNO	p = 0.5333
S11g	CRST+Veh(6), 6 data points CRST+CNO(6), 6 data points	Two-sided Student's t-test	NAcc			CRST+Veh CRST+CNO	CRST+Veh vs. CRST+CNO	p = 0.9234
S11h	CRST+Veh(6), 6 data points CRST+CNO(6), 6 data points	Two-sided Student's t-test	BLA			CRST+Veh CRST+CNO	CRST+Veh vs. CRST+CNO	p = 0.6556
S11i	CON(7) CRST+Veh(8) CRST+CNO(8)	One-way ANOVA, Newman-Keuls post-hoc test			F (2, 20) = 17.40, p < 0.0001	CON CRST+Veh CRST+CNO	CON vs. CRST+Veh	p < 0.01
							CON vs. CRST+CNO	ns
							CRST+Veh vs. CRST+CNO	p < 0.01
S11j	CON(7) CRST+Veh(8) CRST+CNO(8)	One-way ANOVA, Newman-Keuls post-hoc test			F (2, 20) = 24.67, p < 0.0001	CON CRST+Veh CRST+CNO	CON vs. CRST+Veh	p < 0.01
							CON vs. CRST+CNO	ns
							CRST+Veh vs. CRST+CNO	p < 0.01
S11k	CON(7) CRST+Veh(8) CRST+CNO(8)	One-way ANOVA, Newman-Keuls post-hoc test			F (2, 20) = 23.46, p < 0.0001	CON CRST+Veh CRST+CNO	CON vs. CRST+Veh	p < 0.01
							CON vs. CRST+CNO	ns
							CRST+Veh vs. CRST+CNO	p < 0.01
S11l,m	CON(7) CRST+Veh(8) CRST+CNO(8)	K-Means clustering (k=2)	SIT x TST x FST	Centroid 1: X = 0.57, Y = -0.60, Z = -0.60 Centroid 2: X = -1.07,Y = 1.13, Z = 1.12		CON	100% in cluster 1 vs. 0% in cluster 2
						CRST+Veh	0% in cluster 1 vs. 100% in cluster 2
						CRST+CNO	100% in cluster 1 vs. 0% in cluster 2
S12f	eYFP(4), 2 repeats eNpHR(4), 2 repeats	One-way ANOVA, Newman-Keuls post-hoc test	SIT		F (3, 28) = 5.687, p = 0.0036	eYFP(OFF) eNpHR(OFF) eYFP(ON) eNPHR(ON)	eYFP(OFF) vs. eNpHR(OFF)	ns
							eYFP(OFF) vs. eYFP(ON)	ns
							eNpHR(OFF) vs. eNPHR(ON)	p < 0.01
							eYFP(ON) vs. eNPHR(ON)	p < 0.01
S12f	eYFP(4), 2 repeats eNpHR(6), 2 repeats	One-way ANOVA, Newman-Keuls post-hoc test	TST		F (3, 110) = 10.69, p < 0.0001	eYFP(OFF) eNpHR(OFF) eYFP(ON) eNPHR(ON)	eYFP(OFF) vs. eNpHR(OFF)	ns
							eYFP(OFF) vs. eYFP(ON)	ns
							eNpHR(OFF) vs. eNPHR(ON)	p < 0.01
							eYFP(ON) vs. eNPHR(ON)	p < 0.01
S12f	eYFP(4), 2 repeats eNpHR(6), 2 repeats	One-way ANOVA, Newman-Keuls post-hoc test	FST		F (3, 111) = 7.060, p = 0.0002	eYFP(OFF) eNpHR(OFF) eYFP(ON) eNPHR(ON)	eYFP(OFF) vs. eNpHR(OFF)	ns
							eYFP(OFF) vs. eYFP(ON)	ns
							eNpHR(OFF) vs. eNPHR(ON)	p < 0.01
							eYFP(ON) vs. eNPHR(ON)	ns
