# Supplementary material for: Repeated exposure with short-term behavioral stress resolves pre-existing stress-induced depressive-like behavior in mice
Source: Nat Commun. 2021 Nov 18;12:6682. doi: 10.1038/s41467-021-26968-4 (PMC8602389; doi:10.1038/s41467-021-26968-4)
Supplement: Supplementary file 8 — Supplementary Data 5 [file 41467_2021_26968_MOESM8_ESM.xlsx]

## Sheet: Sheet1
Supplementary Data 5. List of primer sequences used for RT-PCR analysis in this study
Target gene	Forward primer sequence 5’ ─ 3’	Reverse primer sequence 5’ ─ 3’
CRH	CACCTACCAAGGGAGGAGAA	GCAGGCAGGACGACAGAG
AVP	GCTCAACACTACGCTCTC	CTTGGGCAGTTCTGGAAG
Nr3c1(GR)	GGAATAGGTGCCAAGGGTCT	CACGTCAGCACCCCATAATG
Nr3c2(MR)	CACTTGAGTTCCTTTCCGCC	TCCACACACCAAGCAGATCT
Fkbp5	AGCCGTACTTCACTCTCCGT	AAGCCCCATCCTTTATGGCG
Fkbp4	GGCTCCGAAGTTGATAGCAG	GCTTGCCTCAATCTCTGGTC
Hsp90aa1	GCCTGTTTGGAAAGGTGGTA	TCCACCTTGAAAGGCAAATC
Hsp90ab1	ATGACTGGGAGGACCACTTG	CACCTCCAGCTTCTGCCTAC
Dusp1	AGTGGAGATGAAAGGCACGA	GACTTGGGTAGAGCTCCACA
CaMKIIα	CCGGAATCTTCTGAGAGCAC	CCTCTGGTTCAAAGGCTGTC
Mapk3(ERK1)	CATCAGCACTCTCATTCGCC	AGGAAAATGGGCTCTGACGA
Mapk1(ERK2)	TGATCAGCAGACAACCGAAG	GTATTGATGCTTGGCCCACT
NR1	TTCACAGAAGTGCGATCTGG	GGACAGGGACACATTTTGCT
NR2A	CTCCTTGGTCACCACCATCT	TCAGCTGGACCTGTGTCTTG
NR2B	GTGAGAGCTCCTTTGCCAAC	AGGGTAGAGCGACTTGCTGA
GABRα1	AAGGACCCATGACAGTGCTC	GTGCCATCCTCTGTGATACG
GABRβ2	AATGGAGGAGAGGGAGCAGT	CCACCTTCTTGGACACCATC
L32	GCTGCCATCTGTTTTACGG	TGACTGGTGCCTGATGAACT
