# Supplementary material for: Repeated exposure with short-term behavioral stress resolves pre-existing stress-induced depressive-like behavior in mice
Source: Nat Commun. 2021 Nov 18;12:6682. doi: 10.1038/s41467-021-26968-4 (PMC8602389; doi:10.1038/s41467-021-26968-4)
Supplement: Supplementary file 10 — Source Data [file 41467_2021_26968_MOESM10_ESM.xlsx]

## Sheet: Figure 1b
Figure 1b
	Social interaction (%) in the SIT
	Target							Non-target
	CON	CON+RS5	CRST	CRST+IMI	CRST+RS5	CRST+RS10	CRST+RS15	CON	CON+RS5	CRST	CRST+IMI	CRST+RS5	CRST+RS10	CRST+RS15
	51.9	69.7	54.03	54.4	56.74	40.77	49.43	46.63	26.17	40.7	43.47	42.07	57.5	48.43
	72.7	82.17	50.87	52.73	64.43	48.3	42.8	26.17	16.63	45.47	44.06	33.57	50.83	56.6
	63.17	57.74	52.13	68.89	43.5	52.1	47.74	34.83	38.8	45.47	29.11	54.5	45.83	49.73
	60.14	74.33	26.55	41.63	91.87	48	50.17	38.13	22.4	71.97	56.03	6.87	47.73	46.67
	57.3	68.24	40.13	62.47	75.2	53	53.43	41.5	29.9	57.6	35.4	23.47	43.73	42.83
	67.34	85.13	43.63	67.57	59.44	51.54	52.32	30	14.4	47.03	31.28	38.97	46.31	46.2
	55.34	64.4	48.97	77.2	50.81	53.36	38.74	41.67	34.53	48.3	21.6	47.73	45.5	60.33
	73.24	77.13	36.6	74.13	68.73	18.33	35.87	23.27	21.67	62.07	25	29.93	81.07	62.53
	52.9	57.43	54.6	64.63	60.14	45.86	53.1	45.23	38.76	37.07	34.1	37.73	50.93	45.3
	65.98		35.5	65.96	54.06	64.46	33.14	30.87		61.97	31.7	37.47	32.93	63.65

## Sheet: Figure 1c
Figure 1c
	Sucrose preference (%) in the SPT
	CON	CON+RS5	CRST	CRST+IMI	CRST+RS5	CRST+RS10	CRST+RS15
	63.0332	61.8705	46.875	59.7701	71.8182	60.1266	39.5522
	46.5609	48.2759	39.9267	61.8557	53.112	41.844	53.6424
	54.7368	73.6842	36.7816	64.7059	60.3659	49.7143	44.1341
	50.3145	74.0741	41.0526	63.6943	60	67.033	36.8984
	49.7717	33.3333	43.3862	65.5172	49.1124	44.0191	51.0309
	57.6389	65	36	47.8992	53.8462	50.9434	45.2055
	54.4041	56.9768	51.4286	71.4912	66.4474	37.9147	54.0984
	71.4286	71.7172	51.2048	68.4615	65.3846	36.4103	43.9614
	62.7778	77.957	54.4503	70.6349	69.0058	47.093	47.7273
	52.5252		48.0916	47.6191	50.9317	39.5349	47.3251

## Sheet: Figure 1d
Figure 1d
	Immobility time (sec) in the TST
	CON	CON+RS5	CRST	CRST+IMI	CRST+RS5	CRST+RS10	CRST+RS15
	106.06	127.25	184.38	121.09	124.56	134.43	215.82
	123.09	137.36	180.43	135.16	131.02	212.21	170.18
	153.18	142.06	167.44	138.89	174.06	145.17	184.74
	121.84	147.14	223.13	164.75	161.46	223.28	196.73
	157.65	128.62	230.6	146.99	155.24	188.26	174.8
	132.04	132.33	173.01	151.56	166.94	160.52	209.23
	174.36	177.44	201.13	156.04	137.18	229.23	218.83
	121.68	157.02	197.17	136.62	148.21	178.25	170.36
	153.38	165.4	163.86	122.88	146.88	180.28	148.33
	166.01		196.84	125.35	157.86	224.3	161.97

## Sheet: Figure 1e
Figure 1e
	Immobility time (sec) in the FST
	CON	CON+RS5	CRST	CRST+IMI	CRST+RS5	CRST+RS10	CRST+RS15
	131.55	145.42	178.13	122.12	103.98	147.29	261.14
	139.39	139.96	152.26	158.71	150.63	163.71	218.47
	146.85	132.81	157.59	136.93	136.66	152.56	211.1
	109.43	137.86	174.72	175.78	133.58	184.01	169.14
	141.68	135.6	183.27	150.19	142.48	223.41	208.84
	168.45	160.3	184.42	145.93	118.91	184.87	181.27
	155	150.27	168.38	131.75	144.26	223.3	177.49
	149.49	133.81	191.3	125.3	139.69	213.62	168.86
	176.5	161.06	178.12	172.07	174.38	196.43	176.11
	142.58		205.45	116.44	160.52	163.89	200.15

## Sheet: Figure 1f
Figure 1f
	SIT z-score
	CON	CON+RS5	CRST	CRST+IMI	CRST+RS5	CRST+RS10	CRST+RS15
	-0.32	0.97	-0.17	-0.14	0.03	-1.13	-0.5
	1.19	1.87	-0.39	-0.26	0.59	-0.58	-0.98
	0.5	0.1	-0.3	0.91	-0.93	-0.31	-0.62
	0.28	1.3	-2.15	-1.06	2.57	-0.6	-0.45
	0.07	0.86	-1.17	0.44	1.37	-0.24	-0.21
	0.8	2.09	-0.92	0.81	0.23	-0.35	-0.29
	-0.07	0.58	-0.53	1.51	-0.4	-0.21	-1.27
	1.22	1.51	-1.43	1.29	0.9	-2.75	-1.48
	-0.25	0.08	-0.12	0.6	0.28	-0.76	-0.23
	0.7		-1.51	0.7	-0.16	0.59	-1.68
	SPT z-score
	CON	CON+RS5	CRST	CRST+IMI	CRST+RS5	CRST+RS10	CRST+RS15
	0.8	0.69	-0.65	0.5	1.58	0.54	-1.3
	-0.68	-0.52	-1.27	0.69	-0.09	-1.1	-0.04
	0.05	1.75	-1.55	0.94	0.56	-0.39	-0.89
	-0.34	1.78	-1.17	0.85	0.52	1.15	-1.54
	-0.39	-1.86	-0.96	1.02	-0.45	-0.9	-0.28
	0.31	0.97	-1.62	-0.56	-0.03	-0.29	-0.8
	0.02	0.25	-0.24	1.55	1.1	-1.45	0
	1.55	1.57	-0.26	1.28	1.01	-1.58	-0.91
	0.77	2.13	0.03	1.47	1.33	-0.63	-0.57
	-0.14		-0.54	-0.58	-0.29	-1.3	-0.61
	[TSTxFST] z-score
	CON	CON+RS5	CRST	CRST+IMI	CRST+RS5	CRST+RS10	CRST+RS15
	-1.59	-0.96	0.67	-1.49	-1.76	-0.79	2.75
	-1.14	-0.88	0.12	-0.57	-0.79	0.9	1.15
	-0.47	-0.92	-0.01	-0.9	-0.28	-0.5	1.28
	-1.71	-0.74	1.3	0.27	-0.56	1.47	0.72
	-0.48	-1.11	1.59	-0.52	-0.51	1.57	1.06
	-0.45	-0.59	0.58	-0.51	-0.73	0.36	1.17
	0.06	0.03	0.79	-0.69	-0.8	2.3	1.27
	-0.98	-0.64	1.14	-1.16	-0.69	1.21	0.25
	0.08	0.01	0.3	-0.55	-0.07	0.93	-0.02
	-0.31		1.39	-1.52	-0.13	1.12	0.67

## Sheet: Figure 1g
Figure 1g
		Cluster 1	Cluster 2
	CON	100	0
	CON+RS5	100	0
	CRST	0	100
	CRST+IMI	90	10
	CRST+RS5	100	0
	CRST+RS10	20	80
	CRST+RS15	0	100

## Sheet: Figure 1h
Figure 1h
	Immobility time (sec) in the TST
	CON	CRST	CRST+RS5	CRST+RS10	CRST+RS15
	165.83	198.65	149.14	186.71	160.74
	148.92	185.23	156.72	210.92	236.77
	134.83	219.64	150.66	213.52	179.37
	145.77	157.91	160.7	185.89	159.2
	148.78	211.96	190.14	180.66	196.45
	149.88	215.89	178.4	156.84	198.11
	147.04	160.45	153.59	255.24	195.34
	143.24	200	145.75	175.7	232.4
		197.72
		233.99

## Sheet: Figure 1i
Figure 1i
	Immobility time (sec) in the FST
	CON	CRST	CRST+RS5	CRST+RS10	CRST+RS15
	171.56	222.99	176.5	215.25	213.15
	176.28	220.44	167.2	191.68	218.81
	157.99	217.75	157.7	199.76	204.52
	134.2	204.35	141.53	185.9	213.42
	160.19	211.01	177.52	223	206.45
	155.04	221.41	164.35	218.1	218.85
	145.9	186.68	174.39	187.22	218.11
	151.34	230.04	164.35	221	219.65
		181.1
		207.77

## Sheet: Figure 1k
Figure 1k
	Social interaction (%) in the SIT
	CON	Susceptible	Susceptible+RS5
	53.4	44.81	53.67
	64.53	51.41	81
	63.86	30.26	81
	76.87	15.6	47.1
	65.06	47.24	62.1
	63.47	47.46	60.92
	57.63	33.88	49.83
	65.34	53.45	55.47
	54.97		67.6
	73.76

## Sheet: Figure 1l
Figure 1l
	Sucrose preference (%) in the SPT
	CON	Susceptible	Susceptible+RS5
	66.129	53.4884	61.157
	62.5	54.2373	68.5714
	73.5294	23.8095	57.6642
	50.7042	24.0964	44.8598
	65.0486	49.5652	57.265
	53.8462	54.321	75
	80.5369	60	65.3061
	58.6777	45.283	66.6667
	51.9231		64.8148
	76.6355
	60.7143

[truncated: 154 more sheets: Figure 1m, Figure 1n, Figure 2a, Figure 2c, Figure 2d, Figure 2e, Figure 2f, Figure 2g, Figure 2i, Figure 2j, Figure 2k, Figure 2l, Figure 2m, Figure 2n, Figure 2o, Figure 2p, Figure 3b, Figure 3c, Figure 3d, Figure 3e …]
